# Supplementary material for: Non-invasive decision support for NSCLC treatment using PET/CT radiomics
Source: Nat Commun. 2020 Oct 16;11:5228. doi: 10.1038/s41467-020-19116-x (PMC7567795; doi:10.1038/s41467-020-19116-x)
Supplement: Supplementary file 4 — Source Data [file 41467_2020_19116_MOESM4_ESM.xlsx]

## Sheet: training
mrn	DLS	DLSgroup	sex	age	histology	smoking	stage	SUVmax	EGFR	PD-L1 status	CS	CMS
2	0.462517	0	2	68	1	0	1	4.17	0	0	0.722372	0.307909
3	0.829672	1	2	52	1	0	1	9.55	1	0	0.722372	0.866053
4	0.764554	1	2	64	1	0	1	10.01	1	0	0.722372	0.866053
6	0.67438	1	2	46	1	0	1	7.49	1	0	0.722372	0.866053
7	0.63403	1	2	60	1	0	1	7.27	1	0	0.722372	0.866053
8	0.489752	0	1	54	1	1	3	8.61	0	0	0.321386	0.0966454
10	0.779956	1	1	71	1	1	1	5.98	1	0	0.321386	0.608579
11	0.0350328	0	1	67	2	1	3	14.58	0	2	0.0420493	0.0172666
14	0.678705	1	2	69	1	0	2	11.98	1	0	0.722372	0.866053
15	0.433155	0	1	69	1	1	1	1.51	0	0	0.321386	0.0966454
16	0.654163	1	1	69	1	1	2	4.57	1	0	0.321386	0.608579
18	0.847899	1	2	73	1	0	2	8.24	1	0	0.722372	0.866053
25	0.497532	0	1	69	2	1	2	16.37	0	2	0.0420493	0.0172666
26	0.0123184	0	1	83	2	1	3	8.41	0	0	0.0420493	0.0172666
27	0.0750712	0	1	47	2	1	3	18.05	0	2	0.0420493	0.0172666
28	0.0295303	0	1	65	2	1	3	15.9	0	0	0.0420493	0.0172666
31	0.850118	1	2	59	1	0	1	9.45	1	0	0.722372	0.866053
32	0.123409	0	1	87	1	1	3	14	0	1	0.321386	0.0966454
33	0.017401	0	1	72	2	1	4	23.24	0	1	0.0420493	0.0172666
34	0.869111	1	2	72	1	0	1	2.5	1	0	0.722372	0.866053
35	0.722169	1	1	61	2	1	1	18.63	0	1	0.0420493	0.203404
37	0.518959	1	1	68	1	1	1	11.88	1	0	0.321386	0.608579
39	0.219412	0	2	61	1	0	1	4.28	0	0	0.722372	0.307909
40	0.651475	1	2	77	1	0	1	1.4	1	1	0.722372	0.866053
41	0.6589	1	2	64	1	0	2	8.29	1	0	0.722372	0.866053
43	0.6028	1	2	59	1	0	3	2.46	0	0	0.722372	0.866053
44	0.00180596	0	1	67	2	1	3	16.4	0	1	0.0420493	0.0172666
45	0.702761	1	2	58	1	0	3	1.7	1	0	0.722372	0.866053
46	0.642718	1	2	72	1	0	3	11.75	1	0	0.722372	0.866053
47	0.531631	1	1	72	1	1	2	19.28	1	0	0.321386	0.608579
52	0.338283	0	1	70	2	1	3	7.76	0	1	0.0420493	0.0172666
54	0.0630014	0	1	56	2	1	2	16.7	0	0	0.0420493	0.0172666
55	0.567452	1	2	72	1	0	3	4.7	1	1	0.722372	0.866053
56	0.598944	1	2	55	1	0	2	17.47	1	0	0.722372	0.866053
59	0.776657	1	1	66	1	1	3	12.86	1	1	0.321386	0.608579
60	0.507849	1	2	72	1	0	1	6.6	1	0	0.722372	0.866053
61	0.319419	0	1	64	1	1	2	22.7	0	1	0.321386	0.0966454
62	0.332159	0	2	53	1	0	2	5.1	0	0	0.722372	0.307909
63	0.561037	1	1	62	1	1	1	5.14	1	0	0.321386	0.608579
64	0.643426	1	1	75	1	0	2	1.8	1	0	0.515835	0.866053
66	0.0624145	0	1	76	2	1	1	15.56	0	1	0.0420493	0.0172666
70	0.013043	0	1	70	2	1	1	20.5	0	2	0.0420493	0.0172666
71	0.596156	1	2	68	1	0	2	5.1	0	0	0.722372	0.866053
72	0.635916	1	2	51	1	0	1	10.58	1	2	0.722372	0.866053
73	0.477342	0	1	54	2	1	1	7.6	0	0	0.0420493	0.0172666
74	0.516652	1	1	60	1	0	1	8.6	1	0	0.515835	0.866053
76	0.257537	0	1	59	1	1	2	3.69	0	2	0.321386	0.0966454
77	0.741409	1	1	56	1	1	1	2.73	1	0	0.321386	0.608579
78	0.718453	1	2	66	1	0	1	12.43	1	1	0.722372	0.866053
80	0.188128	0	2	58	1	0	3	9.59	0	0	0.722372	0.307909
82	0.433556	0	1	69	2	1	1	10.27	0	0	0.0420493	0.0172666
83	0.620817	1	1	53	2	1	1	12.78	0	0	0.0420493	0.203404
84	0.442813	0	1	57	1	0	1	6.43	0	0	0.515835	0.307909
86	0.584932	1	1	72	1	1	1	6.17	1	0	0.321386	0.608579
89	0.598883	1	1	68	1	1	1	2.7	1	0	0.321386	0.608579
90	0.029701	0	1	64	2	1	2	18.01	0	0	0.0420493	0.0172666
91	0.698578	1	1	67	1	1	1	6.44	1	0	0.321386	0.608579
93	0.55862	1	2	52	1	0	3	8.74	1	0	0.722372	0.866053
95	0.226619	0	1	66	1	1	2	15.84	0	0	0.321386	0.0966454
97	0.259719	0	2	57	2	0	3	12.63	1	0	0.194303	0.0680898
99	0.486057	0	2	43	2	0	4	4.84	0	0	0.194303	0.0680898
100	0.655245	1	2	65	1	0	1	2.4	1	0	0.722372	0.866053
102	0.127266	0	1	60	1	0	1	9.31	0	0	0.515835	0.307909
103	0.0046709	0	1	67	2	1	3	19.73	0	0	0.0420493	0.0172666
104	0.461918	0	1	70	1	0	2	13.78	0	0	0.515835	0.307909
105	0.425634	0	1	58	1	1	3	12.55	0	0	0.321386	0.0966454
106	0.544429	1	1	55	1	1	1	7.83	0	0	0.321386	0.608579
107	0.691045	1	2	67	1	0	1	1.84	1	0	0.722372	0.866053
108	0.340002	0	1	64	2	0	3	10.86	0	0	0.0898734	0.0680898
109	0.397016	0	1	67	1	1	1	8.81	0	2	0.321386	0.0966454
110	0.493311	0	1	66	1	1	1	12.1	0	0	0.321386	0.0966454
111	0.352836	0	1	46	1	0	1	7.71	1	0	0.515835	0.307909
112	0.331269	0	1	65	1	1	1	22.39	1	2	0.321386	0.0966454
113	0.608681	1	2	56	1	0	1	3.36	0	0	0.722372	0.866053
114	0.656024	1	1	65	1	1	2	15.73	1	0	0.321386	0.608579
115	0.442864	0	1	79	1	0	1	7.12	0	0	0.515835	0.307909
116	0.633618	1	2	66	1	0	2	7.23	0	0	0.722372	0.866053
118	0.686058	1	2	61	1	0	1	1.85	1	0	0.722372	0.866053
120	0.640687	1	2	69	1	0	1	5.47	1	0	0.722372	0.866053
122	0.0351787	0	1	55	2	1	2	22.6	0	1	0.0420493	0.0172666
123	0.680119	1	2	76	1	1	1	2.71	1	0	0.536307	0.608579
128	0.320083	0	1	57	2	0	1	13.86	0	0	0.0898734	0.0680898
131	0.732338	1	2	56	1	0	1	4.14	0	0	0.722372	0.866053
134	0.248673	0	1	75	1	1	1	7.79	0	0	0.321386	0.0966454
135	0.47245	0	1	59	2	1	1	15.16	0	0	0.0420493	0.0172666
136	0.838887	1	2	67	1	0	3	11.06	1	0	0.722372	0.866053
137	0.601254	1	1	72	1	0	1	2.05	1	0	0.515835	0.866053
138	0.506282	1	2	55	1	0	1	5.1	1	0	0.722372	0.866053
139	0.357795	0	1	77	2	1	3	10.14	0	0	0.0420493	0.0172666
141	0.584801	1	1	76	1	1	2	1.3	1	0	0.321386	0.608579
142	0.836308	1	2	67	1	0	2	17.19	1	0	0.722372	0.866053
143	0.422023	0	2	65	1	0	1	3.55	1	0	0.722372	0.307909
144	0.646782	1	2	81	1	0	1	9	1	0	0.722372	0.866053
149	0.690199	1	2	64	1	0	1	18.23	1	0	0.722372	0.866053
150	0.215419	0	1	51	1	1	3	12.8	0	0	0.321386	0.0966454
155	0.486635	0	1	46	1	0	1	3.85	0	0	0.515835	0.307909
156	0.0834	0	2	62	1	0	1	5.1	0	0	0.722372	0.307909
160	0.653267	1	2	59	1	0	3	16.14	1	0	0.722372	0.866053
161	0.0249986	0	2	38	1	0	1	13.16	0	0	0.722372	0.307909
162	0.473421	0	1	59	2	1	1	11.35	0	0	0.0420493	0.0172666
163	0.281728	0	2	53	1	0	3	7.52	0	0	0.722372	0.307909
165	0.477738	0	2	54	1	0	1	6.49681	1	0	0.722372	0.307909
168	0.482395	0	1	60	1	0	1	11.56	0	1	0.515835	0.307909
173	0.74013	1	2	43	1	0	1	9.98	1	0	0.722372	0.866053
175	0.00102381	0	1	64	2	1	3	16.32	0	0	0.0420493	0.0172666
176	0.00627162	0	2	65	1	0	1	3.88	0	0	0.722372	0.307909
177	0.434147	0	1	63	2	1	1	3.88	0	0	0.0420493	0.0172666
178	0.395877	0	1	62	2	1	2	16.94	1	1	0.0420493	0.0172666
179	0.680911	1	1	65	1	1	1	3.87	0	0	0.321386	0.608579
180	0.547464	1	2	64	1	0	1	7.64307	1	0	0.722372	0.866053
183	0.190057	0	2	51	1	0	3	8.32	0	0	0.722372	0.307909
184	0.691545	1	2	69	1	0	1	2.07	1	0	0.722372	0.866053
185	0.147782	0	1	68	2	1	2	13.63	0	0	0.0420493	0.0172666
186	0.0673246	0	1	74	2	1	2	13.79	0	0	0.0420493	0.0172666
187	0.445237	0	2	77	1	0	1	17.97	1	0	0.722372	0.307909
188	0.292422	0	1	66	2	1	1	12.65	0	0	0.0420493	0.0172666
190	0.319649	0	1	56	2	0	1	8	0	0	0.0898734	0.0680898
191	0.634154	1	1	72	1	0	1	18.02	1	0	0.515835	0.866053
194	0.598678	1	2	64	1	0	3	13.99	1	0	0.722372	0.866053
197	0.827218	1	2	62	1	0	3	11.49	1	0	0.722372	0.866053
198	0.619979	1	2	74	1	0	3	3.25	1	0	0.722372	0.866053
199	0.682103	1	1	73	2	0	1	8.81	0	0	0.0898734	0.514996
201	0.917404	1	2	69	1	0	1	2.51	1	0	0.722372	0.866053
202	0.651991	1	2	67	1	0	1	2.19	1	0	0.722372	0.866053
203	0.287423	0	1	58	1	1	1	14.7	0	0	0.321386	0.0966454
204	0.316081	0	1	69	1	1	1	8.06	0	0	0.321386	0.0966454
206	0.291592	0	1	61	1	1	1	8.48	0	0	0.321386	0.0966454
208	0.115834	0	2	60	1	0	1	3.74	0	0	0.722372	0.307909
209	0.417177	0	2	63	1	0	1	9.89	1	0	0.722372	0.307909
210	0.428452	0	2	67	1	0	1	2.45	1	0	0.722372	0.307909
211	0.591662	1	2	55	1	0	1	1.35	0	0	0.722372	0.866053
213	0.0208553	0	1	71	2	1	3	19.46	0	0	0.0420493	0.0172666
214	0.407041	0	1	68	1	1	2	13.7	0	2	0.321386	0.0966454
216	0.94671	1	2	55	1	0	1	6.3	1	0	0.722372	0.866053
217	0.0113418	0	1	63	2	1	2	11.87	0	0	0.0420493	0.0172666
218	0.559999	1	2	53	1	0	2	11.1	1	0	0.722372	0.866053
219	0.27752	0	1	72	2	0	1	11.2	0	0	0.0898734	0.0680898
220	0.712432	1	2	60	1	0	1	1.9	1	0	0.722372	0.866053
222	0.427287	0	2	66	1	0	2	6.02	0	0	0.722372	0.307909
223	0.035378	0	1	55	1	1	1	17.2	0	0	0.321386	0.0966454
224	0.902134	1	2	78	1	0	1	2.34	1	0	0.722372	0.866053
225	0.479925	0	1	57	1	1	1	5.62	0	0	0.321386	0.0966454
226	0.315375	0	1	48	1	0	1	12.12	0	0	0.515835	0.307909
227	0.68977	1	2	72	1	0	1	4.6	1	0	0.722372	0.866053
229	0.621658	1	2	60	1	0	1	8.2	1	0	0.722372	0.866053
230	0.668828	1	1	64	1	0	1	5.94	1	0	0.515835	0.866053
231	0.237754	0	1	65	2	1	3	6.5	0	0	0.0420493	0.0172666
232	0.313621	0	1	61	1	1	1	5.55	0	0	0.321386	0.0966454
234	0.487481	0	1	67	1	0	1	6.44	0	1	0.515835	0.307909
235	0.55184	1	1	68	2	1	2	14.11	1	0	0.0420493	0.203404
236	0.632782	1	1	60	1	1	3	2.8	0	0	0.321386	0.608579
240	0.356814	0	1	67	2	1	2	18.02	0	0	0.0420493	0.0172666
241	0.0102802	0	1	65	2	1	1	10.8	0	0	0.0420493	0.0172666
243	0.657023	1	1	64	1	1	1	6.95	0	0	0.321386	0.608579
244	0.537842	1	1	71	1	0	1	1.8	1	0	0.515835	0.866053
246	0.643607	1	2	57	1	0	1	6.7	1	0	0.722372	0.866053
247	0.389027	0	2	70	1	0	1	4.4	0	0	0.722372	0.307909
249	0.220056	0	1	65	2	1	1	5.5	0	0	0.0420493	0.0172666
251	0.196701	0	2	63	1	0	1	4.29	0	2	0.722372	0.307909
252	0.0441861	0	1	68	2	1	2	25.3	0	0	0.0420493	0.0172666
253	0.763912	1	2	60	1	0	1	9.04	1	0	0.722372	0.866053
255	0.64091	1	2	68	1	0	1	5	1	0	0.722372	0.866053
256	0.551267	1	2	76	1	0	1	3	1	0	0.722372	0.866053
257	0.689159	1	1	68	1	1	1	4.8	1	0	0.321386	0.608579
262	0.819861	1	2	63	1	1	3	8.8	1	0	0.536307	0.608579
263	0.570159	1	2	64	1	0	1	7.67	0	1	0.722372	0.866053
264	0.323251	0	1	78	2	1	1	19.49	0	2	0.0420493	0.0172666
265	0.0188359	0	2	64	1	0	3	4.35	0	2	0.722372	0.307909
267	0.582795	1	2	73	1	0	1	9.8	1	0	0.722372	0.866053
268	0.592507	1	1	51	1	0	3	10.29	1	0	0.515835	0.866053
270	0.497249	0	2	40	1	0	3	7	1	2	0.722372	0.307909
273	0.0926261	0	1	54	1	1	2	17.96	0	0	0.321386	0.0966454
274	0.338123	0	1	68	2	1	1	7.36	0	2	0.0420493	0.0172666
275	0.788676	1	1	43	1	1	2	4.08	1	1	0.321386	0.608579
278	0.452502	0	2	67	1	0	3	14.87	0	1	0.722372	0.307909
279	0.622723	1	2	56	1	0	2	6.5	1	0	0.722372	0.866053
280	0.826378	1	2	66	1	0	1	5.2	1	0	0.722372	0.866053
284	0.370639	0	2	63	1	0	1	25.96	1	2	0.722372	0.307909
286	0.706484	1	1	63	1	0	1	5.36	1	0	0.515835	0.866053
288	0.612053	1	1	66	2	1	1	6.4	0	1	0.0420493	0.203404
289	0.0848002	0	2	66	1	0	2	9.74	0	0	0.722372	0.307909
291	0.718312	1	2	55	1	0	1	5	1	1	0.722372	0.866053
292	0.591446	1	2	55	1	0	1	4.63	1	0	0.722372	0.866053
293	0.903427	1	2	65	1	0	1	9.5	1	0	0.722372	0.866053
294	0.654047	1	2	69	1	0	1	8.37	1	0	0.722372	0.866053
296	0.53471	1	2	64	1	0	2	14.21	1	2	0.722372	0.866053
297	0.348254	0	1	73	1	0	1	9.11	1	0	0.515835	0.307909
299	0.244532	0	1	75	1	1	2	9.79	0	2	0.321386	0.0966454
300	0.854867	1	1	51	1	1	3	7.01	1	1	0.321386	0.608579
302	0.412669	0	1	67	1	0	1	4.63	0	1	0.515835	0.307909
303	0.27399	0	1	63	1	1	1	6.8	0	2	0.321386	0.0966454
304	0.382685	0	1	59	1	1	3	8.44	0	0	0.321386	0.0966454
306	0.195919	0	2	55	1	0	2	7.1	0	1	0.722372	0.307909
308	0.696799	1	2	70	1	0	1	9.68	1	2	0.722372	0.866053
309	0.406425	0	2	61	1	0	3	14.4	1	0	0.722372	0.307909
311	0.380231	0	1	49	1	0	1	3.59	0	0	0.515835	0.307909
312	0.138808	0	1	70	1	1	1	3.68	0	0	0.321386	0.0966454
315	0.727783	1	2	60	1	0	2	12.11	1	2	0.722372	0.866053
316	0.62553	1	2	60	1	0	1	16.12	1	2	0.722372	0.866053
317	0.657493	1	2	64	1	0	1	3.26	1	0	0.722372	0.866053
318	0.000809455	0	1	65	2	1	1	14.5	0	1	0.0420493	0.0172666
319	0.405103	0	1	54	1	1	1	8.61	0	1	0.321386	0.0966454
320	0.596292	1	2	67	2	0	1	13.62	0	1	0.194303	0.514996
321	0.0527572	0	1	68	2	1	2	21.84	0	2	0.0420493	0.0172666
322	0.291934	0	1	32	1	0	3	5.97	0	0	0.515835	0.307909
323	0.543042	1	2	56	1	0	1	12.44	1	2	0.722372	0.866053
324	0.692088	1	2	76	1	0	1	11.2	1	0	0.722372	0.866053
325	0.72695	1	1	62	1	1	3	4.88	1	0	0.321386	0.608579
327	0.326661	0	1	70	1	1	2	14.5	0	2	0.321386	0.0966454
328	0.0235442	0	1	79	1	0	1	9.31	0	0	0.515835	0.307909
330	0.639683	1	2	62	1	0	1	5.07	0	0	0.722372	0.866053
331	0.0291809	0	1	72	2	1	1	8.49	0	0	0.0420493	0.0172666
332	0.734925	1	2	51	1	0	1	18.55	1	2	0.722372	0.866053
333	0.380738	0	1	62	2	1	1	3.92	0	2	0.0420493	0.0172666
334	0.0388195	0	1	61	2	1	2	16.62	0	1	0.0420493	0.0172666
335	0.354804	0	1	67	1	0	2	11.46	0	0	0.515835	0.307909
336	0.106948	0	1	69	2	1	2	7.24	0	0	0.0420493	0.0172666
337	0.686189	1	1	63	1	1	2	6.28	0	0	0.321386	0.608579
338	0.0118437	0	1	55	2	1	2	19.18	0	1	0.0420493	0.0172666
340	0.132625	0	1	64	2	1	1	14.64	0	2	0.0420493	0.0172666
341	0.775581	1	2	74	1	0	2	10.05	1	0	0.722372	0.866053
343	0.474583	0	1	71	2	1	1	15.33	0	2	0.0420493	0.0172666
345	0.132424	0	1	56	2	1	2	12.61	0	0	0.0420493	0.0172666
347	0.55807	1	1	52	1	1	3	15.08	1	1	0.321386	0.608579
348	0.493084	0	1	68	1	0	2	3.63	0	0	0.515835	0.307909
350	0.511701	1	1	69	1	1	3	7.71	0	0	0.321386	0.608579
351	0.392987	0	1	72	2	1	3	14.13	0	0	0.0420493	0.0172666
352	0.275273	0	1	65	2	1	3	20.23	0	0	0.0420493	0.0172666
353	0.00277036	0	2	63	1	0	2	13.52	0	0	0.722372	0.307909
354	0.32105	0	2	68	1	0	1	10.22	0	0	0.722372	0.307909
355	0.0273295	0	1	57	2	1	2	17.35	0	1	0.0420493	0.0172666
356	0.564286	1	1	64	2	1	1	7.3	0	0	0.0420493	0.203404
360	0.527809	1	2	69	1	0	1	2.22	0	0	0.722372	0.866053
361	0.00645618	0	1	62	2	1	3	15.1	0	0	0.0420493	0.0172666
362	0.0745909	0	1	70	2	0	2	13.31	0	0	0.0898734	0.0680898
363	0.448377	0	1	59	1	1	1	4.89	0	0	0.321386	0.0966454
365	0.524797	1	1	71	1	0	1	2.4	0	0	0.515835	0.866053
366	0.327372	0	1	51	1	1	1	8.03	0	1	0.321386	0.0966454
368	0.194428	0	2	52	1	0	1	7.32	0	2	0.722372	0.307909
369	0.500121	1	1	50	1	0	2	6.91	1	1	0.515835	0.866053
370	0.576937	1	2	71	1	0	3	10.7	1	1	0.722372	0.866053
371	0.687098	1	1	81	2	1	1	10.51	0	0	0.0420493	0.203404
373	0.0751317	0	1	56	2	1	1	18.14	0	1	0.0420493	0.0172666
374	0.836009	1	2	38	1	0	1	9.09	1	0	0.722372	0.866053
376	0.315599	0	1	36	1	1	3	3.73	0	2	0.321386	0.0966454
377	0.135024	0	1	62	2	1	2	12.57	0	2	0.0420493	0.0172666
379	0.499163	0	1	74	2	1	1	8.62	0	1	0.0420493	0.0172666
380	0.702518	1	1	72	1	1	1	4.35	0	0	0.321386	0.608579
381	0.373311	0	2	57	1	0	1	5.75	0	0	0.722372	0.307909
382	0.827902	1	2	71	1	0	1	3.34	1	0	0.722372	0.866053
384	0.152801	0	1	55	1	0	1	2.01	0	0	0.515835	0.307909
386	0.326314	0	1	68	1	1	1	7.05	1	1	0.321386	0.0966454
388	0.0282645	0	1	75	2	1	2	20.91	0	2	0.0420493	0.0172666
389	0.00864156	0	1	60	2	1	2	12.94	0	0	0.0420493	0.0172666
392	0.695339	1	1	77	1	0	1	3.79	1	0	0.515835	0.866053
393	0.761488	1	2	65	1	0	2	11.25	0	0	0.722372	0.866053
395	0.468141	0	1	54	2	1	1	18.11	0	1	0.0420493	0.0172666
396	0.194285	0	1	72	2	1	2	12.67	0	1	0.0420493	0.0172666
398	0.204437	0	1	70	1	0	1	5.94	0	2	0.515835	0.307909
399	0.710201	1	2	68	1	0	1	2.29	1	0	0.722372	0.866053
402	0.00955041	0	1	61	1	1	2	13.85	0	2	0.321386	0.0966454
404	0.827134	1	2	60	2	1	3	11.44	1	0	0.0968209	0.203404
407	0.0426593	0	1	67	2	0	2	18.58	0	1	0.0898734	0.0680898
408	0.251083	0	2	75	1	0	4	5.64	0	0	0.722372	0.307909
413	0.141492	0	1	58	2	1	2	22.68	0	1	0.0420493	0.0172666
415	0.255141	0	1	65	2	1	2	7.27	0	1	0.0420493	0.0172666
416	0.199182	0	1	62	2	1	1	6.89	0	1	0.0420493	0.0172666
1	0.860024	1	2	72	1	0	1	3.37	1		0.722372	0.866053
10	0.717575	1	2	62	1	0	4	7.9	1		0.722372	0.866053
100	0.486527	0	1	61	1	1	4	14.17	0		0.321386	0.0966454
101	0.672786	1	1	63	1	0	1	30.21	0		0.515835	0.866053
102	0.591099	1	2	75	1	0	2	14.31	0		0.722372	0.866053
103	0.357291	0	2	29	1	0	4	12.47	0		0.722372	0.307909
104	0.63251	1	1	56	1	1	1	6.15	0		0.321386	0.608579
105	0.257819	0	2	63	1	1	1	2.71	0		0.536307	0.0966454
106	0.781249	1	1	65	1	1	1	9.83	0		0.321386	0.608579
107	0.548974	1	2	50	1	0	4	15.44	0		0.722372	0.866053
108	0.129341	0	2	47	1	0	4	8.53	0		0.722372	0.307909
109	0.227194	0	2	65	1	0	1	4.37	0		0.722372	0.307909
11	0.51752	1	1	63	1	0	1	5.29	1		0.515835	0.866053
110	0.633002	1	1	67	1	1	1	3.91	0		0.321386	0.608579
111	0.0244865	0	2	43	1	0	1	9.23	0		0.722372	0.307909
112	0.22471	0	1	68	1	1	1	1.84	0		0.321386	0.0966454
113	0.299851	0	2	65	1	0	1	5.77	0		0.722372	0.307909
115	0.222346	0	1	75	1	1	1	9.37	0		0.321386	0.0966454
117	0.493716	0	1	70	1	0	1	6.08	0		0.515835	0.307909
118	0.682053	1	1	67	1	1	4	3.59	0		0.321386	0.608579
119	0.490964	0	2	38	1	1	4	9.56	0		0.536307	0.0966454
12	0.765764	1	1	59	1	1	4	8.7	1		0.321386	0.608579
120	0.3942	0	2	46	1	0	4	7.45	0		0.722372	0.307909
121	0.663669	1	2	69	1	0	3	14.83	0		0.722372	0.866053
122	0.255888	0	1	61	1	1	4	5.33	0		0.321386	0.0966454
123	0.545043	1	2	73	1	0	3	3.66	0		0.722372	0.866053
124	0.535864	1	1	76	1	1	1	4.11	0		0.321386	0.608579
125	0.381581	0	1	83	1	1	3	13.51	0		0.321386	0.0966454
126	0.244072	0	1	84	1	1	1	6.87	0		0.321386	0.0966454
127	0.54641	1	2	61	1	1	1	8.47	0		0.536307	0.608579
128	0.282509	0	1	77	1	1	4	24.67	0		0.321386	0.0966454
129	0.053527	0	1	77	1	1	4	17.88	0		0.321386	0.0966454
13	0.704487	1	2	54	1	0	1	2.93	1		0.722372	0.866053
130	0.559614	1	1	63	1	1	1	4.23	0		0.321386	0.608579
131	0.476786	0	1	54	1	1	4	11.13	0		0.321386	0.0966454
132	0.030299	0	1	65	1	1	3	11.04	0		0.321386	0.0966454
133	0.408904	0	1	59	1	1	1	3.6	0		0.321386	0.0966454
134	0.313756	0	1	73	1	1	1	6.45	0		0.321386	0.0966454
135	0.691809	1	1	56	1	1	4	19.06	0		0.321386	0.608579
136	0.431241	0	2	61	1	0	4	3.97	0		0.722372	0.307909
137	0.202039	0	1	76	1	1	1	9.24	0		0.321386	0.0966454
138	0.155845	0	1	76	1	1	1	6.24	0		0.321386	0.0966454
139	0.588828	1	1	66	1	1	2	5.24	0		0.321386	0.608579
14	0.706287	1	1	48	1	0	2	5.79	1		0.515835	0.866053
140	0.457029	0	2	65	1	0	4	16.53	0		0.722372	0.307909
141	0.215554	0	1	53	1	1	4	9.88	0		0.321386	0.0966454
142	0.734276	1	1	62	1	1	4	7.99	0		0.321386	0.608579
143	0.429065	0	1	59	1	1	3	4.84	0		0.321386	0.0966454
144	0.618582	1	1	61	1	1	4	12.04	0		0.321386	0.608579
145	0.389214	0	2	54	1	0	4	9.14	0		0.722372	0.307909
146	0.328175	0	1	58	1	1	4	4.31	0		0.321386	0.0966454
147	0.515342	1	1	59	1	1	2	9.01	0		0.321386	0.608579
148	0.0195926	0	2	65	1	0	1	2.71	0		0.722372	0.307909
149	0.00586759	0	1	74	1	1	1	14.23	0		0.321386	0.0966454
15	0.731593	1	2	56	1	0	2	11.52	1		0.722372	0.866053
150	0.556222	1	1	67	1	1	3	8.76	0		0.321386	0.608579
151	0.776721	1	1	64	1	1	4	19.37	0		0.321386	0.608579
152	0.615137	1	1	74	1	1	3	9.77	0		0.321386	0.608579
153	0.481976	0	2	71	1	0	1	3.58	0		0.722372	0.307909
154	0.370915	0	2	66	1	0	1	1.77	0		0.722372	0.307909
155	0.499275	0	1	68	1	1	1	13.77	0		0.321386	0.0966454
156	0.126017	0	1	65	1	1	3	13.28	0		0.321386	0.0966454
157	0.49838	0	1	63	1	1	1	6.69	0		0.321386	0.0966454
157	0.370276	0	1	63	1	1	1	6.69	0		0.321386	0.0966454
158	0.530845	1	1	49	1	1	3	4.37	0		0.321386	0.608579
159	0.264964	0	2	61	1	0	3	28.79	0		0.722372	0.307909
16	0.528593	1	2	62	1	0	1	4.11	1		0.722372	0.866053
160	0.185664	0	1	52	1	1	2	8.18	0		0.321386	0.0966454
161	0.249041	0	1	68	1	1	1	5.84	0		0.321386	0.0966454
162	0.556092	1	1	71	1	1	4	18.1	0		0.321386	0.608579
163	0.489503	0	1	65	1	1	1	16.23	0		0.321386	0.0966454
164	0.565256	1	1	57	1	1	4	8.31	0		0.321386	0.608579
165	0.249954	0	2	60	1	0	3	13.25	0		0.722372	0.307909
166	0.674369	1	2	60	1	0	3	12.18	0		0.722372	0.866053
167	0.447483	0	2	57	1	0	4	12.69	0		0.722372	0.307909
168	0.230103	0	1	66	1	1	1	8.96	0		0.321386	0.0966454
169	0.47572	0	1	64	1	1	4	2.88	0		0.321386	0.0966454
17	0.36101	0	1	66	1	1	4	6.18	1		0.321386	0.0966454
170	0.536128	1	1	70	1	1	4	3.5	0		0.321386	0.608579
18	0.561439	1	2	72	1	0	2	10.61	1		0.722372	0.866053
19	0.74234	1	2	61	1	0	3	5.4	1		0.722372	0.866053
2	0.710109	1	2	60	1	0	1	1.98	1		0.722372	0.866053
20	0.50973	1	2	68	1	0	4	13.64	1		0.722372	0.866053
21	0.762027	1	1	51	1	1	3	21.66	1		0.321386	0.608579
22	0.937084	1	2	62	1	0	1	6.17	1		0.722372	0.866053
23	0.536179	1	1	59	1	1	1	5.85	1		0.321386	0.608579
24	0.437766	0	1	61	1	1	3	18.14	1		0.321386	0.0966454
25	0.577218	1	1	73	1	1	1	7.01	1		0.321386	0.608579
26	0.575852	1	1	55	1	0	4	12.8	1		0.515835	0.866053
28	0.772321	1	1	54	1	0	1	4.87	1		0.515835	0.866053
29	0.630619	1	2	61	1	0	2	19.29	1		0.722372	0.866053
3	0.664949	1	2	75	1	0	4	15.24	1		0.722372	0.866053
30	0.73986	1	2	59	1	0	1	4.24	1		0.722372	0.866053
31	0.338734	0	1	60	1	1	2	4.57	1		0.321386	0.0966454
32	0.719808	1	2	73	1	0	2	4.22	1		0.722372	0.866053
33	0.600148	1	1	51	1	1	1	2	1		0.321386	0.608579
34	0.432713	0	2	66	1	0	4	7.88	1		0.722372	0.307909
35	0.229753	0	2	64	1	0	3	7.89	1		0.722372	0.307909
36	0.746612	1	2	56	1	0	4	1.47	1		0.722372	0.866053
37	0.556531	1	2	53	1	0	4	12.74	1		0.722372	0.866053
38	0.695565	1	1	54	1	1	1	8.34	1		0.321386	0.608579
39	0.640002	1	1	64	1	1	1	1.85	1		0.321386	0.608579
4	0.523384	1	2	52	1	0	1	3.57	1		0.722372	0.866053
40	0.457779	0	2	63	1	0	1	4.64	1		0.722372	0.307909
41	0.702008	1	1	60	1	1	1	8.31	1		0.321386	0.608579
42	0.860027	1	2	70	1	0	3	5.01	1		0.722372	0.866053
43	0.526208	1	2	61	1	0	1	5.74	1		0.722372	0.866053
45	0.687886	1	1	74	1	1	4	4.58	1		0.321386	0.608579
46	0.448655	0	2	67	1	0	4	13.89	1		0.722372	0.307909
47	0.455654	0	1	54	1	1	4	8.54	1		0.321386	0.0966454
48	0.356728	0	1	60	1	1	2	12.47	1		0.321386	0.0966454
49	0.664029	1	1	76	1	0	1	6.37	1		0.515835	0.866053
5	0.554801	1	2	40	1	0	4	8.84	1		0.722372	0.866053
50	0.70102	1	1	64	1	1	1	8.02	1		0.321386	0.608579
51	0.388725	0	1	45	1	0	3	11.21	1		0.515835	0.307909
52	0.918308	1	2	54	1	0	1	1.68	1		0.722372	0.866053
53	0.786905	1	2	76	1	0	2	3.86	1		0.722372	0.866053
54	0.738298	1	1	62	1	1	1	1.5	1		0.321386	0.608579
55	0.597254	1	1	71	1	0	1	8.54	1		0.515835	0.866053
56	0.410119	0	2	61	1	0	1	22.92	1		0.722372	0.307909
57	0.798545	1	2	40	1	0	3	15.95	1		0.722372	0.866053
58	0.618763	1	2	55	1	0	1	7.65	1		0.722372	0.866053
59	0.722441	1	1	66	1	0	3	12.04	1		0.515835	0.866053
6	0.912456	1	1	51	1	0	1	15.33	1		0.515835	0.866053
60	0.723195	1	2	66	1	0	1	2.86	1		0.722372	0.866053
61	0.610624	1	2	60	1	0	2	10.93	1		0.722372	0.866053
62	0.293842	0	1	69	1	1	3	14.01	1		0.321386	0.0966454
63	0.536278	1	1	56	1	1	4	16.32	1		0.321386	0.608579
64	0.516051	1	2	46	1	0	1	3.2	1		0.722372	0.866053
65	0.367199	0	1	59	1	1	1	4.42	1		0.321386	0.0966454
66	0.783305	1	2	49	1	0	1	3.35	1		0.722372	0.866053
67	0.561393	1	2	54	1	0	4	12.85	1		0.722372	0.866053
68	0.700128	1	2	61	1	0	1	1.94	1		0.722372	0.866053
7	0.854859	1	2	73	1	0	3	12.89	1		0.722372	0.866053
70	0.534656	1	2	64	1	0	1	0.84	1		0.722372	0.866053
71	0.702202	1	1	59	1	1	1	1.31	1		0.321386	0.608579
72	0.733891	1	2	51	1	0	1	6.16	1		0.722372	0.866053
73	0.683257	1	2	73	1	0	1	1.52	1		0.722372	0.866053
74	0.652786	1	2	66	1	0	4	21.73	1		0.722372	0.866053
75	0.819116	1	2	75	1	0	4	7.78	1		0.722372	0.866053
76	0.673771	1	2	62	1	0	1	8.72	1		0.722372	0.866053
77	0.577183	1	2	72	1	0	2	6.06	1		0.722372	0.866053
78	0.336215	0	2	65	1	0	1	5.11	1		0.722372	0.307909
79	0.79573	1	2	76	1	0	1	1.57	1		0.722372	0.866053
8	0.60217	1	2	54	1	0	4	10.74	1		0.722372	0.866053
80	0.637541	1	2	76	1	0	4	9.79	1		0.722372	0.866053
81	0.799187	1	2	64	1	0	1	12.29	1		0.722372	0.866053
84	0.81967	1	2	58	1	0	2	5.54	1		0.722372	0.866053
85	0.511973	1	2	74	1	0	1	2.26	1		0.722372	0.866053
87	0.475066	0	1	65	1	0	1	9.32	1		0.515835	0.307909
88	0.536912	1	2	72	1	0	4	4.05	1		0.722372	0.866053
89	0.508153	1	2	72	1	0	4	6.88	1		0.722372	0.866053
9	0.54445	1	2	65	1	0	1	1.23	1		0.722372	0.866053
91	0.248644	0	2	61	1	0	4	1.07	1		0.722372	0.307909
92	0.784898	1	2	58	1	0	4	1.13	1		0.722372	0.866053
93	0.731988	1	1	55	1	1	1	1.47	1		0.321386	0.608579
94	0.84401	1	2	52	1	0	1	2.56	1		0.722372	0.866053
95	0.561485	1	2	63	1	0	4	2.93	1		0.722372	0.866053
96	0.583347	1	2	63	1	0	4	3.93	1		0.722372	0.866053
97	0.169187	0	2	64	1	0	1	1.64	1		0.722372	0.307909
98	0.443054	0	1	51	1	1	1	9.13	0		0.321386	0.0966454
99	0.351346	0	1	71	1	1	1	1.81	0		0.321386	0.0966454

## Sheet: validation
mrn	DLS	DLSgroup	sex	age	histology	smoking	stage	SUVmax	EGFR	CS	CMS	PD-L1-Status	Volume	MTV
5	0.374661	0	1	44	1	1	1	7.66	0	0.321386	0.0966454	0	70158.5	65145.3
12	0.767443	1	2	61	1	0	1	2.92	1	0.722372	0.866053	0	7864.08	10615.9
13	0.227179	0	1	66	1	1	1	16.42	0	0.321386	0.0966454	0	81661.4	69919.8
19	0.678657	1	2	86	1	0	1	2.47	1	0.722372	0.866053	0	35357.4	16596.3
20	0.116193	0	1	55	2	0	1	11.12	0	0.0898734	0.0680898	0	33560	28296
21	0.697806	1	1	69	1	0	1	5.6	1	0.515835	0.866053	0	16081.4	14350.6
22	0.0809149	0	1	80	2	1	1	19.67	0	0.0420493	0.0172666	2	71411.8	40789.3
23	0.34688	0	1	66	1	1	1	2.25	0	0.321386	0.0966454	2	30619.2	16720.9
24	0.0326205	0	1	70	2	1	3	21.3	0	0.0420493	0.0172666	2	415913	316818
29	0.0486821	0	1	73	2	1	2	16.79	0	0.0420493	0.0172666	0	70623.2	36889.6
30	0.0229747	0	1	65	2	0	2	24.02	0	0.0898734	0.0680898	1	85616.3	40864.4
36	0.770229	1	2	56	1	0	1	6.41	1	0.722372	0.866053	0	41647	9678.75
38	0.636302	1	2	74	1	0	1	6.03	1	0.722372	0.866053	0	8606.08	8680.58
42	0.433041	0	1	68	2	1	2	8.26	0	0.0420493	0.0172666	1	3425.04	6352.67
48	0.409743	0	1	75	2	1	1	9.46	0	0.0420493	0.0172666	2	5366.12	10878.7
49	0.716571	1	2	52	1	0	1	2.8	1	0.722372	0.866053	0	7736.58	9751.29
50	0.650037	1	2	66	1	0	1	3.21	1	0.722372	0.866053	0	13487.3	15697.1
51	0.0206028	0	2	66	1	0	3	8.97	0	0.722372	0.307909	0	388241	199981
57	0.528247	1	2	48	1	0	1	10.3	1	0.722372	0.866053	2	51344.6	30444.2
68	0.281547	0	1	65	1	1	2	20	0	0.321386	0.0966454	2	79037.9	47358
69	0.619275	1	1	70	1	1	3	5.7	1	0.321386	0.608579	1	27276.7	28009.7
75	0.673469	1	1	72	1	1	1	9.51	0	0.321386	0.608579	1	30878.3	19104.9
79	0.443137	0	1	75	1	1	1	5.71	0	0.321386	0.0966454	2	5373.17	6777.12
85	0.267687	0	1	44	1	1	1	8.39	0	0.321386	0.0966454	0	34811.4	33059.9
87	0.748435	1	2	62	1	0	1	6.51	1	0.722372	0.866053	0	16149.3	8593.04
88	0.68342	1	2	70	1	0	1	4.61	1	0.722372	0.866053	0	16550.3	17261.9
92	0.606667	1	2	54	1	0	1	4.99	1	0.722372	0.866053	0	50050.5	18027.5
94	0.0947034	0	1	61	1	1	1	7.61	0	0.321386	0.0966454	0	7159.62	5830.04
96	0.300585	0	2	75	1	0	1	2.21	0	0.722372	0.307909	0	3016.42	5866.12
98	0.0707553	0	1	70	2	1	2	24.1	0	0.0420493	0.0172666	0	168347	90696.2
101	0.714525	1	2	58	1	0	1	6.98	0	0.722372	0.866053	0	6808.71	4841.08
117	0.568157	1	2	67	1	0	3	9.97	1	0.722372	0.866053	0	38881.8	31950.9
119	0.25446	0	1	60	1	0	1	9.41	0	0.515835	0.307909	0	21597.3	27515.1
121	0.473536	0	1	57	1	0	1	5.3	0	0.515835	0.307909	0	13550	7229.8
125	0.641524	1	2	52	1	0	2	9.43	1	0.722372	0.866053	0	6726.96	4697.54
126	0.61704	1	1	68	1	1	3	13.04	1	0.321386	0.608579	0	16956.3	23253
127	0.670971	1	1	79	2	0	1	11.4	0	0.0898734	0.514996	0	23282.8	23240.4
129	0.573481	1	1	63	2	1	2	11.99	0	0.0420493	0.203404	0	63559	47350
132	0.815452	1	1	49	1	0	1	6.3	0	0.515835	0.866053	0	861.333	3428.58
140	0.591363	1	1	55	1	0	3	6.68	0	0.515835	0.866053	0	10642.1	9761.04
145	0.28662	0	2	62	1	0	1	9.1	0	0.722372	0.307909	0	20731.3	17153.6
146	0.460271	0	1	78	1	1	1	11.11	0	0.321386	0.0966454	0	23344.8	17814.6
147	0.618184	1	2	62	1	0	1	9.69	1	0.722372	0.866053	0	20195.4	11517.1
148	0.1033	0	1	60	2	1	2	13.7	0	0.0420493	0.0172666	2	185328	174774
151	0.0152326	0	1	58	2	1	1	21.35	0	0.0420493	0.0172666	0	22424	16676.4
154	0.304854	0	2	40	1	0	2	11.81	0	0.722372	0.307909	0	49897.9	28334.2
158	0.718418	1	1	55	1	0	1	4.6	1	0.515835	0.866053	0	44386.8	24960.8
159	0.267444	0	2	56	1	0	1	3.2	0	0.722372	0.307909	0	11145.8	19062.3
166	0.618607	1	1	64	1	1	1	2.65	0	0.321386	0.608579	0	2366.33	4288.71
167	0.608479	1	2	66	1	0	1	2.25	0	0.722372	0.866053	0	7615.75	11755
172	0.520423	1	1	72	1	1	2	4.2	1	0.321386	0.608579	0	14303.5	13220.7
174	0.133445	0	1	66	2	1	2	14.63	0	0.0420493	0.0172666	0	69363.5	64410.8
181	0.615857	1	1	64	1	1	1	3.82	1	0.321386	0.608579	0	3229.96	3511.92
182	0.281053	0	1	81	2	1	1	10.08	0	0.0420493	0.0172666	0	17842.2	17472.4
189	0.488175	0	2	66	1	0	2	12.15	0	0.722372	0.307909	0	13985.7	14374.4
193	0.0123854	0	1	61	2	1	3	12.47	0	0.0420493	0.0172666	0	1082390	768438
195	0.461672	0	1	66	1	1	1	6.09	0	0.321386	0.0966454	0	7769.83	9895.75
196	0.713428	1	2	63	1	1	1	3.56	1	0.536307	0.608579	0	4890.67	7144.54
200	0.339458	0	2	47	1	0	1	3.07	1	0.722372	0.307909	0	23304.4	24876.4
205	0.86246	1	1	63	1	1	2	10.08	1	0.321386	0.608579	0	35121.7	29599.4
207	0.0103942	0	1	51	2	1	2	16.56	0	0.0420493	0.0172666	0	202585	69223
212	0.517248	1	1	75	1	0	1	1.82	1	0.515835	0.866053	0	21743.6	16812
215	0.62088	1	2	71	1	0	1	11.34	1	0.722372	0.866053	0	9075.21	9469.5
221	0.551823	1	2	66	1	0	1	2.2	0	0.722372	0.866053	0	23191.4	17832.6
228	0.279925	0	1	64	1	1	1	8.6	0	0.321386	0.0966454	0	26270.9	24428.5
233	0.400771	0	2	66	1	0	2	15.14	1	0.722372	0.307909	0	32014.9	18173
237	0.261836	0	1	61	2	1	1	14.46	0	0.0420493	0.0172666	1	50181.8	36660.8
238	0.33462	0	2	64	1	0	1	5.13	0	0.722372	0.307909	0	2360.96	5301.42
245	0.649223	1	2	50	1	0	1	2.37	1	0.722372	0.866053	0	3175.46	3633.46
248	0.568926	1	1	70	1	0	1	1.93	1	0.515835	0.866053	0	6965.37	11098.8
250	0.654548	1	2	53	1	0	1	4.9	1	0.722372	0.866053	0	9136.71	10459.5
254	0.576983	1	1	68	1	1	1	4.75	1	0.321386	0.608579	0	17132	19416.3
260	0.196773	0	1	64	2	1	1	4.1	0	0.0420493	0.0172666	1	962.333	3917.42
261	0.477371	0	1	52	1	1	3	11.7	0	0.321386	0.0966454	0	10211.6	12941.1
266	0.0576699	0	2	56	1	0	1	3.48	0	0.722372	0.307909	0	954.458	2324.54
269	0.08475	0	1	71	2	1	3	8.1	0	0.0420493	0.0172666	1	91186.6	74572.4
271	0.681405	1	2	58	1	0	1	1.82	1	0.722372	0.866053	0	7128.46	5670.37
272	0.451507	0	1	70	1	1	3	15.81	0	0.321386	0.0966454	0	83936.5	69925.1
276	0.316051	0	1	62	2	1	1	14.7	0	0.0420493	0.0172666	0	20658.9	21427.1
281	0.041692	0	1	66	1	1	2	21.1	0	0.321386	0.0966454	0	115487	82901.2
282	0.138013	0	1	74	2	1	3	23.4	0	0.0420493	0.0172666	1	151372	152232
283	0.27694	0	2	61	1	0	3	8.24	0	0.722372	0.307909	1	30725.5	26281.7
287	0.574726	1	1	72	1	1	1	15.6	1	0.321386	0.608579	0	23263.6	12849.6
290	0.438603	0	1	71	1	1	1	9.76	0	0.321386	0.0966454	0	5250.46	4539.63
298	0.601863	1	2	52	1	0	3	12.05	1	0.722372	0.866053	0	69886.7	50479.8
301	0.621489	1	2	71	1	0	1	4	1	0.722372	0.866053	0	1745.75	2653.58
305	0.664573	1	2	59	1	0	1	8.03	1	0.722372	0.866053	2	14717.3	5902.5
313	0.508074	1	2	59	1	0	1	3.01	1	0.722372	0.866053	0	13615.4	17996.7
314	0.476511	0	2	45	1	0	3	16.75	0	0.722372	0.307909	2	28876.5	25063
326	0.00408229	0	1	66	2	1	3	25.29	0	0.0420493	0.0172666	0	266766	204183
329	0.581863	1	1	79	0	0	1	9.31	0	0.919967	0.975229	0	6663.3	6274.2
344	0.435349	0	1	46	2	1	2	16.12	0	0.0420493	0.0172666	1	53581.3	32034.9
346	0.711483	1	2	51	1	0	1	9.64	1	0.722372	0.866053	1	19733.5	13074.6
349	0.290883	0	1	65	1	1	3	18.32	1	0.321386	0.0966454	2	12140.3	5944
357	0.669567	1	1	56	1	1	1	5.44	0	0.321386	0.608579	0	6457.83	5616.83
358	0.232962	0	1	53	1	0	1	12.39	1	0.515835	0.307909	2	116519	73244
359	0.398029	0	1	70	1	1	1	5.13	0	0.321386	0.0966454	1	9633.79	14393.5
364	0.300562	0	1	58	2	1	3	12.97	0	0.0420493	0.0172666	0	58285.8	37424.6
367	0.614947	1	1	49	1	0	1	2.16	0	0.515835	0.866053	1	3018.4	1653.7
372	0.124264	0	1	70	2	1	2	17.18	0	0.0420493	0.0172666	0	18167.7	13647.2
375	0.593209	1	2	57	1	0	2	6.26	1	0.722372	0.866053	1	27443.5	25465.9
383	0.203	0	1	74	2	1	1	11.92	0	0.0420493	0.0172666	2	26290.1	22191
387	0.719939	1	2	65	1	0	1	14.58	0	0.722372	0.866053	0	10086.3	8327.54
394	0.0155781	0	1	53	2	1	2	6.26	0	0.0420493	0.0172666	2	149941	169841
397	0.253671	0	1	71	2	1	1	9.11	0	0.0420493	0.0172666	1	162147	21855
400	0.00302346	0	1	71	2	1	2	10.84	0	0.0420493	0.0172666	2	304927	153671
403	0.0471021	0	1	53	2	1	3	7.81	0	0.0420493	0.0172666	0	150510	117441
405	0.40482	0	2	69	1	0	3	18.17	1	0.722372	0.307909	2	77916.2	33998.2
406	0.0056377	0	1	69	1	1	3	2.64	0	0.321386	0.0966454	0	473741	431093
412	0.805433	1	2	67	1	0	1	8.37	0	0.722372	0.866053	0	36469.7	11966.8
414	0.469398	0	1	63	2	1	1	11.06	0	0.0420493	0.0172666	0	33879.5	34938
417	0.430668	0	2	51	1	0	2	9.38	0	0.722372	0.307909	2	24905.3	25789.5
301	0.647121	1	2	69	1	0	1	1.79	1	0.722372	0.866053	NaN	6838.99	11137.4
310	0.681585	1	1	68	1	1	1	3.46	1	0.321386	0.608579	NaN	7608.03	4270.94
311	0.528922	1	1	47	1	1	4	19.45	1	0.321386	0.608579	NaN	55405.4	50502.8
312	0.802594	1	2	78	1	0	4	4.04	1	0.722372	0.866053	NaN	5918.88	11103.1
312	0.766862	1	2	78	1	0	4	4.04	1	0.722372	0.866053	NaN	5918.88	11103.1
313	0.561603	1	2	62	1	0	1	3.16	1	0.722372	0.866053	NaN	5101.78	5857.09
314	0.612126	1	2	70	1	0	1	16.6	1	0.722372	0.866053	NaN	32141.9	24485.8
315	0.51696	1	2	67	1	0	1	9.44	1	0.722372	0.866053	NaN	33082.6	17111.2
316	0.580752	1	2	60	1	0	1	4.95	1	0.722372	0.866053	NaN	5362.7	7038.12
317	0.635673	1	1	74	1	1	4	8.67	1	0.321386	0.608579	NaN	8026.89	6605.53
319	0.55758	1	2	56	1	0	3	9.77	1	0.722372	0.866053	NaN	106645	139567
302	0.515591	1	1	61	1	0	3	16.52	1	0.515835	0.866053	NaN	8589.94	12126.2
320	0.64389	1	2	59	1	0	4	1.93	1	0.722372	0.866053	NaN	9571.84	15895.8
321	0.735007	1	2	76	1	0	2	2.77	1	0.722372	0.866053	NaN	28399.7	16575.6
322	0.708628	1	2	64	1	0	4	3.77	1	0.722372	0.866053	NaN	9482.57	10581.2
323	0.524624	1	2	65	1	0	1	2.23	1	0.722372	0.866053	NaN	3996.28	6749.73
324	0.795188	1	2	61	1	0	4	3.49	1	0.722372	0.866053	NaN	16397.1	20867.2
325	0.595184	1	2	57	1	0	2	6.9	1	0.722372	0.866053	NaN	23085	33219.9
326	0.55166	1	1	62	1	1	1	1.61	1	0.321386	0.608579	NaN	4765.32	6523.13
327	0.589597	1	1	73	1	1	2	9.05	1	0.321386	0.608579	NaN	12689.2	21924.6
328	0.441095	0	2	66	1	0	1	3.22	1	0.722372	0.307909	NaN	7587.43	13671.1
329	0.480996	0	1	67	1	1	1	4.56	1	0.321386	0.0966454	NaN	8164.22	10931.4
303	0.577647	1	2	62	1	0	1	3.4	1	0.722372	0.866053	NaN	3254.7	3405.76
330	0.639738	1	1	52	1	1	1	12.92	1	0.321386	0.608579	NaN	9647.37	11075.6
331	0.594892	1	1	55	1	1	4	3.71	1	0.321386	0.608579	NaN	2616.12	6035.61
332	0.701671	1	2	53	1	0	1	18.91	1	0.722372	0.866053	NaN	21498.9	22570
333	0.740771	1	2	43	1	0	4	4.45	1	0.722372	0.866053	NaN	5012.51	4504.39
334	0.509315	1	2	74	1	0	4	11.23	1	0.722372	0.866053	NaN	124029	123013
335	0.516029	1	1	64	1	1	1	1.76	1	0.321386	0.608579	NaN	4998.78	6337.74
337	0.648212	1	1	36	1	1	1	1.5	0	0.321386	0.608579	NaN	10924.5	9358.98
338	0.783445	1	1	59	1	0	4	5.26	0	0.515835	0.866053	NaN	16582.5	15113.1
339	0.593437	1	1	56	1	1	1	5.2	0	0.321386	0.608579	NaN	1593.02	4071.81
304	0.880104	1	2	76	1	0	4	2.53	1	0.722372	0.866053	NaN	9104.92	2053.07
340	0.556695	1	1	65	1	1	1	9.62	0	0.321386	0.608579	NaN	9242.25	11185.5
341	0.770633	1	1	76	1	1	1	14.22	0	0.321386	0.608579	NaN	36165.6	16026.3
342	0.658383	1	1	66	1	1	1	11	0	0.321386	0.608579	NaN	28090.7	26799.8
343	0.474496	0	1	70	1	1	1	1.13	0	0.321386	0.0966454	NaN	3014.37	2039.34
344	0.337023	0	1	64	1	1	2	8.1	0	0.321386	0.0966454	NaN	101582	105853
345	0.696759	1	1	66	1	1	1	1.99	0	0.321386	0.608579	NaN	24733	43251.8
346	0.656219	1	2	46	1	0	3	18.85	0	0.722372	0.866053	NaN	102468	64565.3
347	0.386085	0	1	59	1	1	4	14.64	0	0.321386	0.0966454	NaN	43560.8	37223.1
348	0.0907799	0	1	67	1	1	2	5.61	0	0.321386	0.0966454	NaN	92841.3	42427.8
349	0.332772	0	2	58	1	0	4	14.9	0	0.722372	0.307909	NaN	11116.8	13499.5
305	0.511488	1	1	61	1	1	1	10.74	1	0.321386	0.608579	NaN	5431.37	8521.27
350	0.509177	1	1	77	1	1	3	4.93	0	0.321386	0.608579	NaN	5561.83	8843.99
351	0.600741	1	1	63	1	1	4	8.31	0	0.321386	0.608579	NaN	8486.94	16301
352	0.31825	0	1	68	1	1	3	11.13	0	0.321386	0.0966454	NaN	125038	126782
353	0.205679	0	2	47	1	0	3	11.32	0	0.722372	0.307909	NaN	214776	223277
354	0.712428	1	1	60	1	1	2	18.37	0	0.321386	0.608579	NaN	46588.9	39962.8
355	0.207675	0	1	66	1	1	2	14.55	0	0.321386	0.0966454	NaN	72145.8	192542
356	0.0712266	0	1	44	1	1	4	8.14	0	0.321386	0.0966454	NaN	133793	155367
357	0.326004	0	1	67	1	1	4	18.37	0	0.321386	0.0966454	NaN	1744.08	2877.04
358	0.398481	0	1	65	1	1	1	9.87	0	0.321386	0.0966454	NaN	6543.73	9688.57
359	0.492261	0	1	60	1	1	1	13.33	0	0.321386	0.0966454	NaN	26586.9	31626.9
306	0.62725	1	2	55	1	0	1	7.41	1	0.722372	0.866053	NaN	5671.69	6413.27
360	0.458323	0	1	71	1	0	1	6.62	0	0.515835	0.307909	NaN	3639.22	7182.31
361	0.224351	0	1	56	1	1	4	6.75	0	0.321386	0.0966454	NaN	803.375	2602.39
361	0.48836	0	1	56	1	1	4	6.75	0	0.321386	0.0966454	NaN	803.375	2602.39
362	0.631163	1	2	76	1	0	1	4.86	0	0.722372	0.866053	NaN	8081.82	10684.2
363	0.472467	0	1	64	1	1	2	6.24	0	0.321386	0.0966454	NaN	3419.49	9173.58
364	0.279466	0	1	53	1	1	4	11.81	0	0.321386	0.0966454	NaN	38184.4	24465.2
365	0.460692	0	1	77	1	0	1	6.87	0	0.515835	0.307909	NaN	51361.1	47165.7
366	0.438973	0	1	69	1	1	1	2.77	0	0.321386	0.0966454	NaN	64778.1	68561.6
367	0.399126	0	2	49	1	0	4	6.67	0	0.722372	0.307909	NaN	28873.4	30013.3
368	0.497244	0	2	60	1	0	3	8.7	0	0.722372	0.307909	NaN	11144.3	13616.2
368	0.387733	0	2	60	1	0	3	8.7	0	0.722372	0.307909	NaN	11144.3	13616.2
369	0.390651	0	1	55	1	1	1	10	0	0.321386	0.0966454	NaN	4305.27	5836.49
307	0.751802	1	1	63	1	0	1	10.83	1	0.515835	0.866053	NaN	18072.5	19026.9
370	0.371304	0	1	52	1	1	2	13.97	0	0.321386	0.0966454	NaN	12394	17997
370	0.498264	0	1	52	1	1	2	13.97	0	0.321386	0.0966454	NaN	12394	17997
371	0.463727	0	1	58	1	0	1	6.8	0	0.515835	0.307909	NaN	3110.5	7827.76
372	0.574543	1	1	60	1	1	4	11.4	0	0.321386	0.608579	NaN	19816.6	18271.6
372	0.33088	0	1	60	1	1	4	11.4	0	0.321386	0.0966454	NaN	19816.6	18271.6
308	0.725906	1	2	36	1	0	4	5.66	1	0.722372	0.866053	NaN	27253	36584.5
309	0.734463	1	2	61	1	0	1	3.03	1	0.722372	0.866053	NaN	3474.43	5815.89

## Sheet: exteral HMU test
mrn	DLS	DLSgroup	PDL1DLS	PDLDLSgroup	sex	age	histology	smoking	stage	SUVmax	EGFR	PRE	response	PFST	PFS	EGFRtype	MPGSUV	CS	CMS	MTV	Volume
0	0.536881	1	0.369602	0	2	51	1	0	3	10.96	1	1	2	5.5	0	2	2.74	0.722372	0.866053	26414.4	19798.3
1	0.681795	1	0.565501	1	2	45	1	0	4	14.91	1	0	2	3.5	0	2	3.77	0.722372	0.866053	72820.1	57320.5
3	0.268606	0	0.490414	0	2	69	1	1	3	2.42	0	0	0	2.03	1	0	1.38	0.536307	0.0966454	808.238	1012.09
4	0.557054	1	0.694623	1	2	71	1	0	4	11.91	NaN	0	2	8.93	0	NaN	4.36	0.321386	0.866053	78599.4	43226.4
5	0.507658	1	0.448808	0	2	49	1	0	4	6.82	1	1	1	9.83	0	2	2.7	0.722372	0.866053	297775	289850
6	0.412212	0	0.75568	1	2	46	1	0	3	19.51	1	0	0	1	1	2	2	0.722372	0.307909	19168.8	16629.7
7	0.100716	0	0.805749	1	1	66	2	1	3	11.46	0	0	2	9.5	0	0	3.21	0.0420493	0.0172666	7710.45	7309.91
8	0.697711	1	0.366529	0	2	62	1	0	3	5.54	1	0	2	13.67	0	2	2.68	0.722372	0.866053	4137.75	5629.06
9	0.444987	0	0.0936141	0	1	60	1	1	3	2.22	NaN	0	0	3	1	NaN	1.77	0.321386	0.0966454	4552.6	8897.77
10	0.435081	0	0.453474	0	1	60	2	1	2	7.32	0	0	2	3	0	0	2.2	0.0420493	0.0172666	647156	670219
11	0.348552	0	0.502638	1	1	49	1	1	4	3.76	0	0	0	3	1	0	0.31	0.321386	0.0966454	1498.46	2006.29
12	0.540068	1	0.50602	1	2	60	1	0	4	14.2	1	0	2	11	0	1	2.87	0.722372	0.866053	92153.5	79128.7
13	0.558961	1	0.579784	1	2	51	1	0	4	5.2	1	1	3	11.6	1	2	2.65	0.722372	0.866053	19415.6	9437.79
14	0.794933	1	0.203751	0	2	48	1	0	4	15.96	1	0	2	21	0	1	3.06	0.722372	0.866053	81219.2	50496.5
16	0.0231774	0	0.418604	0	1	46	2	1	1	3.4	0	0	0	6.1	1	0	2.01	0.321386	0.0966454	3386.73	2982.61
17	0.162792	0	0.705511	1	1	64	1	1	3	5.72	0	0	0	6.1	1	0	1.29	0.321386	0.0966454	4320.14	2192.26
18	0.456693	0	0.301623	0	2	72	1	0	2	10.17	NaN	0	0	1	1	NaN	2.01	0.321386	0.307909	7381.02	8558.61
20	0.482706	0	0.378678	0	2	62	1	0	1	4.16	0	0	1	1.5	0	0	1.25	0.722372	0.307909	3386.73	3536.94
21	0.645092	1	0.549401	1	1	47	1	0	1	4.62	1	0	2	NaN	0	2	2.68	0.515835	0.866053	17813.4	8640.28
22	0.0813956	0	0.407581	0	1	64	1	1	3	2.79	0	0	0	3	1	0	1.05	0.321386	0.0966454	46194.7	6194.11
23	0.524784	1	0.460009	0	2	46	1	0	4	9.52	1	0	2	NaN	0	1	2.92	0.722372	0.866053	114484	64977.3
24	0.0659313	0	0.635203	1	2	66	1	0	1	10.03	0	0	0	2	1	0	2.05	0.722372	0.307909	152950	165220
25	0.485	0	0.449988	0	2	52	1	0	4	9.16	0	0	0	6.1	1	0	1.37	0.722372	0.307909	12202.3	10560.7
26	0.332158	0	0.0500623	0	1	62	1	1	4	0.72	0	0	0	1	1	0	0.83	0.321386	0.0966454	1434.09	2732.27
27	0.38504	0	0.387745	0	1	45	1	0	4	3.3	0	0	0	6.1	1	0	0.73	0.0898734	0.0680898	883.198	2334.17
28	0.0144757	0	0.197942	0	1	59	1	1	4	6.73	1	0	2	9.5	1	2	2.39	0.321386	0.0966454	508904	526446
29	0.164779	0	0.223113	0	2	75	1	0	1	4.18	1	0	2	6.1	0	2	3.51	0.722372	0.307909	84428.7	84382.2
30	0.591294	1	0.447643	0	2	47	1	0	1	6.22	0	0	0	1.17	1	0	1.73	0.722372	0.866053	8972.87	7385.01
31	0.019825	0	0.286761	0	2	66	1	0	1	3.23	0	0	0	2.97	1	0	1.48	0.722372	0.307909	301248	132387
32	0.650996	1	0.106683	0	1	46	1	1	1	3.25	1	0	1	7.5	0	1	2.29	0.321386	0.608579	1780.98	3054.14
33	0.258796	0	0.832865	1	2	53	1	0	4	6.92	0	0	0	1	1	0	0.82	0.722372	0.307909	13114.2	12066.4
34	0.690542	1	0.567869	1	1	82	1	1	4	10.83	1	0	0	2	1	2	2.01	0.321386	0.608579	22794.9	18547.2
35	0.608844	1	0.438819	0	1	46	1	1	4	7.31	1	0	2	4	0	2	2.24	0.321386	0.608579	764786	838722
36	0.549439	1	0.503587	1	2	63	1	0	1	6.1	NaN	0	2	19.87	0	NaN	2.38	0.722372	0.866053	4860.16	5639.79
37	9.41e-05	0	0.433884	0	1	60	2	0	4	11.57	0	0	1	6.1	1	0	2.1	0.515835	0.307909	587081	385662
38	0.227942	0	0.509575	1	2	68	1	1	4	17.98	0	0	1	2.03	0	0	2.38	0.536307	0.0966454	41506.2	41052.1
39	0.196491	0	0.578676	1	2	62	1	0	2	7.32	1	0	2	7.43	0	1	2.32	0.722372	0.307909	173993	96173.2
40	0.237614	0	0.505383	1	2	50	1	0	4	5.1	1	0	2	13.17	0	2	3.26	0.722372	0.307909	319647	310578
41	0.450238	0	0.136597	0	1	71	2	1	4	1.83	0	0	0	1.5	1	0	1.02	0.0420493	0.0172666	2388.95	1147.98
42	0.706518	1	0.17301	0	2	59	1	0	4	2.02	1	1	0	1.5	1	2	1.6	0.722372	0.866053	7224.08	5754.23
43	0.523721	1	0.142122	0	2	60	1	0	4	8.81	1	1	2	3	0	1	2.56	0.722372	0.866053	157595	47391.3
44	0.185055	0	0.473649	0	2	78	1	0	4	10.11	1	1	3	4	1	2	3.25	0.722372	0.307909	142979	134489
45	0.374771	0	0.561212	1	1	61	1	1	4	6.42	1	1	2	20.17	0	2	3.94	0.321386	0.0966454	83602.6	80820.2
46	0.701273	1	0.554712	1	1	64	1	0	4	19.83	NaN	0	2	13.83	0	NaN	5.12	0.321386	0.866053	300017	270002
47	0.0379077	0	0.318389	0	1	60	1	1	4	20.34	0	0	0	5.5	1	0	2.18	0.321386	0.0966454	231639	223957
48	0.712764	1	0.57683	1	2	53	1	0	1	12.68	1	0	2	3	0	2	5.27	0.722372	0.866053	22416.4	19640.7
49	0.395735	0	0.64971	1	2	67	1	0	1	9.64	0	0	0	3	1	0	1.45	0.722372	0.307909	10199.5	13117.8
50	0.316024	0	0.395588	0	1	46	1	1	3	9.37	0	0	2	3.33	0	0	0.87	0.321386	0.0966454	3497.75	4331.88
51	0.219243	0	0.537253	1	1	57	2	1	3	20.51	0	0	1	3.5	0	0	1.38	0.0420493	0.0172666	32308.1	26940.1
52	0.668948	1	0.213842	0	2	65	1	0	3	4.63	1	0	NaN	NaN	0	1	2.87	0.722372	0.866053	11612.2	17502.3
53	0.552725	1	0.430648	0	2	52	1	0	1	8.41	0	0	0	6.1	1	0	1.83	0.194303	0.514996	35451.6	25384.4
55	0.0591221	0	0.880481	1	1	76	1	0	3	13.74	0	0	1	1.5	1	0	1.46	0.515835	0.307909	147253	149735
56	0.598586	1	0.0989252	0	2	53	1	0	4	4.02	1	0	0	1.5	1	1	1.09	0.722372	0.866053	104477	116304
57	0.65166	1	0.259688	0	2	60	1	0	4	8.2	1	0	2	10	0	2	3.6	0.722372	0.866053	78499.2	69816
58	0.76102	1	0.395404	0	1	47	1	1	1	1.67	1	1	1	10.6	0	1	2.31	0.321386	0.608579	2038.48	2911.09
59	0.111597	0	0.810885	1	1	71	2	1	3	18.01	0	0	0	3	1	0	0.67	0.0420493	0.0172666	33037.6	22355.3
60	0.635684	1	0.382935	0	2	63	1	0	3	9.09	0	0	2	6.1	0	0	3.83	0.722372	0.866053	21071.4	15070.4
61	0.385864	0	0.549348	1	1	77	1	1	4	4.04	1	0	2	NaN	0	2	2.83	0.321386	0.0966454	254340	5502.47
62	0.54148	1	0.456006	0	2	61	1	0	3	4.81	1	1	1	4.5	0	2	2.62	0.722372	0.866053	20299.5	18140.6
63	0.462562	0	0.512638	1	2	61	1	0	4	11.82	0	0	0	6.1	1	0	2.01	0.722372	0.307909	2882.48	4105.56
64	0.516686	1	0.523088	1	1	55	1	0	4	9.51	1	0	2	7.5	0	1	2.64	0.515835	0.866053	34066.2	31031.1
65	0.713744	1	0.0272658	0	2	64	1	0	1	1.55	1	0	0	2.5	1	2	1.1	0.722372	0.866053	1330.37	4910.23
66	0.528972	1	0.526387	1	2	60	1	1	1	26.08	1	0	2	14.67	0	1	4.5	0.536307	0.608579	32894.6	21361.1
67	0.264185	0	0.401455	0	1	75	1	1	4	7.06	0	0	0	6.1	1	0	2.22	0.321386	0.0966454	44288.6	32712.2
68	0.000178395	0	0.164987	0	1	73	1	1	4	22.49	0	0	0	6.1	1	0	1.6	0.321386	0.0966454	291867	308661
69	0.521894	1	0.573372	1	2	58	1	0	4	5.7	NaN	0	2	10.87	0	NaN	2.58	0.722372	0.866053	16036	15174.1
70	0.329856	0	0.409281	0	1	61	1	1	4	18.3	1	1	2	11.1	1	1	2.32	0.321386	0.0966454	123135	98551.4
71	0.538415	1	0.478466	0	1	66	1	1	1	11.82	1	0	2	18.27	0	1	4.22	0.321386	0.608579	28538.7	23199.3
72	0.544679	1	0.502036	1	2	60	1	0	4	11.34	NaN	0	NaN	NaN	0	NaN	3.04	0.722372	0.866053	38681	15163.4
73	0.39091	0	0.329084	0	1	68	1	1	3	41.24	1	0	2	8.5	0	2	4.32	0.321386	0.0966454	731330	838883
74	0.298678	0	0.463404	0	2	78	1	0	4	7.32	1	1	3	4	1	0	3.25	0.722372	0.307909	43419.6	21568.5
76	0.648024	1	0.391005	0	2	66	1	0	2	5.61	1	0	2	8.17	0	2	3.13	0.722372	0.866053	21694.4	22612.7

## Sheet: HLM
mrn	DLS	PDLDLS	DLSgroup	PDLDLSgroup	SUVmax	Stage	histology	sex	Age	BMI	smoking	Family	COPD	ECOG	DistantMet	HyperRes	PFST	PFS	Response	PDL1status
A2612731	0.199702	0.571059	0	1	4.5	4	1	1	70	22.39	0	0	0	0	3	0	12.47	1	1	NaN
A5353292	0.347234	0.294605	0	0	4.51	4	1	2	65	20.57	0	1	0	0	3	0	44.47	0	1	NaN
A5850123	0.0122529	0.789918	0	1	21.48	4	1	1	45	25	1	1	0	1	1	0	58.63	0	1	NaN
A5861814	0.306823	0.43693	0	0	7.44	3	1	1	75	27.37	1	1	0	1	3	1	1.73	1	0	NaN
A6272455	0.105999	0.736676	0	1	16.27	3	1	2	64	33.76	0	1	1	1	2	0	7.43	1	1	NaN
A6401086	0.260404	0.640215	0	1	5.17	4	1	1	67	25.31	0	1	0	1	3	0	2.8	1	0	2
A6438767	0.293976	0.516014	0	0	4.36	3	1	2	49	27.3	1	1	1	1	2	0	11.9	0	1	NaN
A6441528	0.0344125	0.628585	0	1	28.6	3	1	1	0	31.63	0	0	0	1	2	0	40.97	0	1	NaN
A6554549	0.213867	0.573137	0	1	13.57	4	1	2	63	29.08	0	1	0	1	3	0	10.33	0	1	NaN
A66005910	0.435517	0.293199	0	0	11.99	4	1	1	59	32.1	1	0	0	1	3	0	30.9	0	1	NaN
A66392011	0.269717	0.816705	0	1	8.06	4	1	1	84	23.18	0	1	0	1	3	0	11.83	0	1	NaN
A66928512	0.16964	0.53592	0	1	6.02	4	1	2	76	21.63	0	1	0	0	2	0	8.77	1	1	2
A67078713	0.429148	0.310498	0	0	3.49	4	1	2	56	24.01	0	0	0	1	3	0	24.83	0	1	NaN
A67122314	0.0496036	0.293804	0	0	9.32	4	1	1	68	19.03	1	1	0	1	3	1	0.93	1	0	0
A67221215	0.574709	0.68826	1	1	15.59	3	1	1	79	23.29	1	1	0	1	1	1	1.77	1	0	NaN
A67269816	0.00445501	0.827397	0	1	14.81	4	1	2	68	25.81	1	0	0	1	3	0	2.43	1	0	NaN
A67380017	0.320302	0.577569	0	1	3.57	4	1	1	87	23.18	0	0	0	1	3	0	22.73	0	1	NaN
A67508418	0.389067	0.390209	0	0	17.69	4	1	1	69	28.81	1	0	0	1	2	0	10.73	1	1	NaN
A67562719	0.014669	0.573017	0	1	19.92	4	1	2	61	23.45	1	0	0	1	2	0	23.23	0	1	NaN
A67617620	0.348341	0.419285	0	0	12.37	4	1	1	66	27.47	1	0	0	1	2	0	3.67	1	0	NaN
A67824821	0.225587	0.762064	0	1	13.9	4	1	1	68	23.29	1	0	0	1	2	0	21.5	0	1	NaN
B68280022	0.00299452	0.443557	0	0	13.04	4	1	2	68	20.2	0	1	0	1	3	0	12.97	0	1	1
B68810023	0.778035	0.523877	1	0	9.31	4	1	2	50	20.2	0	1	0	1	3	0	3.73	1	0	NaN
B69620324	0.352224	0.0796534	0	0	4.09	4	1	2	72	20.76	0	1	0	1	3	1	1.47	1	0	0
B69715425	0.00840535	0.469851	0	0	6.4	4	1	1	56	21.46	1	0	0	1	2	1	1.63	1	0	NaN
B69902126	0.537544	0.459667	1	0	4.3	4	1	2	80	22.2	0	0	0	0	3	0	10.13	0	1	NaN
B70055827	0.0958436	0.437618	0	0	9.39	4	1	1	76	24.96	1	1	0	0	2	0	9	0	1	NaN
B70256828	0.0165034	0.48332	0	0	3.94	3	1	2	52	28.65	1	1	0	1	2	1	1.2	1	0	NaN
B70506929	0.0418608	0.539902	0	1	16.98	4	1	2	62	25.73	1	1	0	1	2	0	27.37	1	1	2
B56612630	0.18678	0.638656	0	1	11.82	4	1	1	74	22.86	0	1	0	1	2	0	7.23	0	1	0
B58926931	0.114224	0.557707	0	1	3.73	4	1	2	72	33.31	1	1	0	0	1	0	31.5	0	1	2
B61965832	0.857447	0.33931	1	0	8.64	4	1	2	61	29.62	1	0	1	1	2	1	1.3	1	0	0
B64630833	0.477527	0.337641	0	0	18.29	4	1	2	38	34.13	0	1	0	1	3	0	4.13	1	0	1
B64825234	0.328578	0.410634	0	0	6.19	4	1	1	73	27.68	0	1	0	0	2	0	7.67	1	1	0
B65151335	0.479044	0.440681	0	0	9.51	4	1	2	45	30.69	1	1	0	1	2	0	15.17	0	1	NaN
B65525636	0.0941545	0.768864	0	1	2.96	4	1	1	71	17.62	1	1	0	3	3	0	2.73	1	0	NaN
C69778737	0.129536	0.643487	0	1	4.26	4	1	2	77	25.32	0	1	0	1	2	0	9.63	1	1	0
C69946238	0.0791771	0.394077	0	0	26.84	4	1	1	75	30.47	1	1	0	0	2	0	17.67	0	1	0
C70435339	0.0388644	0.494102	0	0	15.77	4	1	1	70	27.16	1	1	0	1	2	0	5.6	1	0	NaN
C70487240	0.0507109	0.621207	0	1	14.51	4	1	1	61	35.66	0	1	0	1	3	0	22.23	0	1	NaN
C70955641	0.0255338	0.55235	0	1	18.2	4	1	2	54	23.94	1	1	0	0	3	0	24.73	0	1	NaN
C71391942	0.125222	0.474983	0	0	6.98	4	1	1	52	28.63	0	1	0	1	2	0	2.53	1	0	0
C71502843	0.0861936	0.730727	0	1	7.87	4	1	1	78	28.37	1	1	1	1	3	0	11.2	1	1	2
C71697844	0.516243	0.745441	1	1	12.51	4	1	1	55	23.84	1	1	0	4	3	1	0.3	1	0	0
C71969045	0.284492	0.247192	0	0	1.96	4	1	2	60	21.19	1	1	0	1	3	1	1.1	1	0	0
C72180746	0.390893	0.459335	0	0	16.03	4	1	1	66	33.44	0	1	0	1	2	1	1.17	1	0	0
C72868747	0.392691	0.574362	0	1	6.99	3	1	1	67	25.26	1	1	0	1	3	0	9.37	0	1	NaN
C72918648	0.205961	0.436244	0	0	12.15	4	1	1	61	20.31	0	1	0	1	3	0	2	1	0	NaN
C74002049	0.566247	0.238479	1	0	10.6	4	1	1	65	21.42	1	0	0	3	3	1	0.3	1	0	0
C74104150	0.115687	0.457459	0	0	20.04	4	1	1	30	21.96	0	0	0	2	3	1	0.43	1	0	NaN
C74248851	0.362878	0.329207	0	0	3.81	4	1	2	75	21.67	1	1	0	1	1	0	12.03	0	1	NaN
C59676352	0.382106	0.577859	0	1	9.16	4	1	1	74	23.48	1	0	0	1	2	0	5.27	1	0	NaN
C68533353	0.526297	0.314272	1	0	16.84	4	1	2	66	25.53	0	0	0	1	2	0	2.9	1	0	0
C71254854	0.257338	0.673376	0	1	9.7	4	1	1	76	24.36	0	1	0	2	2	0	2.8	0	0	NaN
D56389755	0.188191	0.579112	0	1	6.18	3	2	2	74	30.47	0	1	0	1	2	0	12.03	1	1	NaN
D58698756	0.77993	0.427939	1	0	5.81	4	2	1	68	29.99	1	1	0	0	2	1	1.4	1	0	0
D62799857	0.153488	0.546899	0	1	14.71	3	2	1	64	32.36	1	1	0	0	2	0	13.27	1	1	NaN
D62971658	0.097377	0.321536	0	0	6.54	3	2	1	61	22.1	1	1	0	1	2	1	1.83	1	0	NaN
D64110859	0.0338563	0.66755	0	1	12.16	3	2	1	47	26.31	0	1	0	0	1	0	8.23	0	1	NaN
D64837760	0.0186387	0.299424	0	0	41.61	4	2	1	73	34.26	1	1	1	0	3	0	8.4	1	1	NaN
D64910361	0.44631	0.21553	0	0	2.54	4	2	2	70	23.7	0	1	0	0	3	0	37.8	0	1	NaN
D64948462	0.115111	0.716528	0	1	8.49	4	2	1	67	29.76	1	1	1	1	2	1	1.43	1	0	NaN
D65145963	0.844863	0.0863646	1	0	2.35	4	2	2	65	18.31	1	1	1	0	2	0	37.1	1	1	NaN
D65469364	0.209662	0.337198	0	0	4.65	3	2	1	0	26.59	1	1	1	1	3	1	1.37	1	0	0
D65565565	0.70089	0.218306	1	0	4.78	4	1	1	86	26.16	0	0	0	1	2	0	9.57	1	1	0
D65789166	0.124702	0.611123	0	1	7.26	3	2	1	63	33.65	1	1	1	1	1	0	15.8	0	1	2
D66252967	0.576288	0.47832	1	0	16.5	4	2	1	50	24.24	0	1	0	1	3	1	1.4	1	0	0
D66691568	0.271173	0.639097	0	1	9.78	3	1	1	60	23.41	1	1	0	0	2	0	26.9	0	1	0
D67391369	0.0394913	0.369647	0	0	16.4	4	2	1	83	28.73	1	1	0	1	3	1	1.4	1	0	2
D67977770	0.118209	0.771367	0	1	18.31	4	2	1	75	25.14	1	1	0	1	3	0	21.27	0	1	NaN
D68676571	0.721463	0.296225	1	0	4.8	4	2	2	75	26.4	1	1	0	1	3	1	1.87	1	0	2
D68755872	0.239557	0.687511	0	1	17.52	4	2	2	65	15.23	1	1	0	1	2	1	1.63	1	0	0
D65802073	0.0402108	0.555399	0	1	19.77	4	2	1	61	40.69	1	1	0	1	3	0	12	1	0	1
D66386574	0.248735	0.66233	0	1	11.62	4	2	2	68	20.57	1	1	0	1	2	0	14.7	1	1	NaN
D69190275	0.0260615	0.939422	0	1	11.5	3	2	1	58	33.77	0	0	0	0	1	0	8.7	1	1	1
D71332376	0.568865	0.0519076	1	0	1.27	4	2	1	69	19.41	1	1	1	1	3	0	5.37	1	0	NaN
D71853377	0.0146931	0.382843	0	0	17.51	4	2	1	58	15.78	1	1	1	2	2	1	1.87	1	0	NaN
D72973278	0.56514	0.603065	1	1	10.9	4	2	2	58	21.8	1	1	0	1	3	0	2.3	1	0	2
D73528279	0.104157	0.547569	0	1	24.95	4	2	1	83	27.47	1	0	0	1	2	0	6.87	1	1	1
D73587480	0.638949	0.202114	1	0	15.01	4	2	1	69	20.24	1	1	0	3	3	1	0.3	1	0	NaN
D73696381	0.00821913	0.39066	0	0	21.49	4	2	2	69	30.47	1	1	0	1	3	0	2.77	1	0	2
D31963782	0.300566	0.645408	0	1	12.39	4	2	1	79	29.14	0	0	0	1	2	0	22.67	0	1	NaN
D72977683	0.672666	0.298032	1	0	20.94	4	2	1	54	25.71	1	0	0	0	2	0	6.97	1	1	1
D63958284	0.238669	0.279322	0	0	3.24	4	1	1	67	34.54	1	0	1	0	2	0	60	0	1	NaN
D64914385	0.796612	0.312597	1	0	6.71	4	1	1	66	35.79	1	1	1	1	2	0	13.77	1	1	NaN
D65118986	0.232222	0.84411	0	1	9.41	3	1	1	67	30.46	1	1	0	1	2	0	16	1	1	NaN
E65791387	0.333786	0.536133	0	1	2.12	4	1	2	57	23.35	0	0	0	1	3	0	58.5	0	1	NaN
E66071888	0.890161	0.475645	1	0	11.63	4	1	1	72	34.72	1	1	0	1	2	0	11	1	1	0
E66431489	0.466205	0.591506	0	1	6.3	4	1	2	77	23.44	1	1	0	1	2	0	47.73	0	1	1
E69137090	0.34954	0.326503	0	0	14.72	4	1	1	55	21.22	1	1	0	1	3	0	5.37	1	0	NaN
E71040191	0.108392	0.431872	0	0	10.22	4	1	1	63	32.52	1	0	0	1	3	0	4.2	1	0	NaN
E62951292	0.325595	0.619678	0	1	15.08	4	2	1	79	30.49	0	0	0	1	2	0	6.57	1	1	1
E64825293	0.111806	0.432751	0	0	6.19	4	1	1	73	27.68	0	1	0	0	2	0	7.67	1	1	0
E65859494	0.090361	0.584583	0	1	4.99	4	1	2	69	29.62	1	0	1	1	2	0	10.6	1	1	NaN
E66658695	0.16467	0.368882	0	0	8.24	3	1	2	67	42.6	0	0	0	1	1	0	11.93	1	1	NaN
E66941696	0.466252	0.140524	0	0	5.91	4	1	1	72	28.19	1	1	0	1	2	0	2.83	1	0	NaN
E67625297	0.00248153	0.645688	0	1	4.6	4	1	1	73	31.14	1	0	0	0	2	0	20.8	0	1	1
E71024298	0.0599048	0.626415	0	1	5.94	4	1	2	66	20.58	0	1	1	1	3	0	26.53	0	1	NaN
E71024299	0.0599048	0.626415	0	1	5.94	4	1	2	66	20.58	0	1	1	1	3	0	26.53	0	1	NaN
E711803100	0.127603	0.54273	0	1	8.64	4	1	1	67	17.71	1	0	0	1	2	0	15.73	0	1	2
F716644101	0.22163	0.717175	0	1	10.01	4	1	1	76	25.14	1	1	0	2	3	0	8.8	0	1	1
F721792102	0.724614	0.443055	1	0	0.64	4	1	2	72	27.23	1	0	0	1	3	0	5.67	1	0	NaN
F741041103	0.129266	0.401487	0	0	20.04	4	1	1	30	21.96	0	0	0	2	3	1	0.43	1	0	NaN
F686290104	0.426687	0.247002	0	0	2.16	4	1	2	74	21.61	1	1	1	1	3	0	18.3	0	1	NaN
F651656105	0.547055	0.482148	1	0	3.63	4	2	1	63	20.9	1	1	0	1	3	0	3.27	1	0	NaN
F658217106	0.564516	0.297644	1	0	9.19	4	2	2	56	27.77	1	1	0	1	3	0	5	1	0	0
F664249107	0.663293	0.309819	1	0	15.51	4	2	1	77	24.04	1	1	0	1	3	0	2.6	1	0	NaN
F704427108	0.394731	0.601076	0	1	19.44	4	2	1	74	26.85	1	1	0	1	3	0	29.57	0	1	NaN
F705949109	0.277198	0.894627	0	1	13.7	3	2	2	76	28.52	1	1	0	1	2	0	3.13	1	0	NaN
F708959110	0.759986	0.471143	1	0	17.45	3	2	2	64	24.34	0	0	0	1	3	0	2.83	1	0	NaN
F691146111	0.588074	0.683059	1	1	16.57	4	2	2	86	20.44	0	1	0	1	2	0	6.17	1	0	NaN
F718017112	0.564042	0.426335	1	0	4.14	4	2	1	53	26.68	1	1	0	2	3	1	0.9	1	0	0
F728549113	0.24236	0.566747	0	1	7.41	3	2	1	48	25.56	0	1	0	1	1	1	1.87	1	0	NaN
F735312114	0.651864	0.11362	1	0	2.58	4	2	1	81	22.2	0	0	1	1	3	1	1.1	1	0	0
F1025219115	0.466081	0.552306	0	1	15.76	4	1	2	70	28.52	1	1	0	0	2	0	8.23	0	1	2
F1027492116	0.0339714	0.440882	0	0	29.57	4	2	1	82	23.59	1		0	0		0	5.73	1	1	1
F1031229117	0.57952	0.588489	1	1	12.14	4	1	2	70	23.54	1	1	0	1	2	0	7.33	0	1	2
F1035157118	0.41764	0.622099	0	1	16.49	4	1	1	71	23.2	0		0	1		0	6.57	0	1	2
F670053119	0.00345818	0.254997	0	0	9.91	4	2	2	63	29.45	1	1	0	1	2	0	6.23	0	1	0
F691391120	0.273422	0.547193	0	1	16.07	4	2	1	67	21.05	1	1	0	1	3	0	3.87	1	0	2
F743575121	0.160308	0.0998163	0	0	8.35	4	2	1	86	29.19	0	1	0	1	2	0	4	1	0	NaN
F744788122	0.0688587	0.855491	0	1	3.22	3	2	1	64	19.28	1	1	0	1	2	0	6.07	1	1	2
G756442123	0.140588	0.697019	0	1	18.07	3	2	2	49	22.84	1		1	1		0	10.5	1	1	NaN
G760359124	0.271122	0.426003	0	0	2.56	4	1	2	69	18.31	0	1	0	1	3	0	8.83	1	1	0
G761126125	0.650891	0.633748	1	1	24.21	4	1	1	55	23.11	0		1	1		0	5.97	1	0	1
G761205126	0.418706	0.587041	0	1	14.82	4	1	2	55	25.1	1	0	0	1	3	0	6.17	1	1	2
G762235127	0.626143	0.479792	1	0	12.61	4	1	2	76	27.89	1	0	0	0	2	0	18.6	0	1	1
G762829128	0.383973	0.607365	0	1	5.97	4	2	2	71	21.72	1	1	1	1	2	1	1.43	1	0	2
G763311129	0.380101	0.613655	0	1	14.4	3	1	2	57	20.2	1	0	0	1	2	0	18.1	0	1	NaN
G763433130	0.628362	0.256491	1	0	3.45	4	1	1	79	27.25	1	1	0	0	3	0	8.37	1	1	0
G764714131	0.0340803	0.562955	0	1	29.12	4	2	1	70	21.05	1		0	1		0	14.93	0	1	2
G767722132	0.532272	0.579389	1	1	17.35	4	1	2	63	43.34	0		0	1		1	1.83	1	0	0
G767740133	0.593751	0.447217	1	0	21.39	4	2	1	74	31.85	1		0	1		0	4.2	1	0	1
G767897134	0.47602	0.575615	0	1	17.13	4	1	1	55	24.62	0		0	1		0	14.33	0	1	2
G767955135	0.365666	0.576243	0	1	9.57	3	1	1	59	25.56	1	1	0	0	2	0	17	1	1	0
G768447136	0.477387	0.31347	0	0	16.17	4	1	2	54	17.44	1	1	0	0	1	0	15.93	0	1	0
G768638137	0.690797	0.243641	1	0	1.9	4	2	1	49	30.66	0	1	0	1	1	1	1.77	1	0	0
G769825138	0.216617	0.566987	0	1	15.31	3	1	1	61	20.57	1	1	0	1	3	0	15.23	0	1	1
H770171139	0.383604	0.564785	0	1	10.62	4	1	1	74	29.39	1	1	0	2	2	0	14.77	0	1	NaN
H770266140	0.273963	0.706171	0	1	16.36	4	1	1	64	24.73	1		0	1		0	15.73	0	1	2
H770917141	0.656764	0.564874	1	1	9.67	4	1	2	49	29.41	0	1	0	1	3	0	15.73	0	1	NaN
H775164142	0.669018	0.523862	1	0	10.52	4	1	1	73	30.07	0	0	0	1	1	0	5	1	0	0
H775245143	0.563776	0.318904	1	0	15.38	4	2	2	66	18.66	1	1	1	1	3	1	1.67	1	0	1
H777299144	0.701937	0.534285	1	0	18.32	4	1	1	61	24.07	1		0	1		0	10.07	0	1	2
H777841145	0.784094	0.550015	1	1	12.1	4	1	2	59	29.16	0	1	0	1	2	0	12.7	0	1	1
H800268146	0.443324	0.303075	0	0	56.6	4	1	2	82	26.99	1		1	1		0	7	1	1	0
H800624147	0.198906	0.141164	0	0	8.66	4	1	2	77	29.05	1	1	0	1	3	1	1.87	1	0	0
H801075148	0.287878	0.589258	0	1	12.07	4	1	1	75	30.83	0	0	0	1	2	0	11.47	0	1	1
H802206149	0.562981	0.641352	1	1	7.91	4	1	2	58	28.96	1	0	0	1	2	0	14.8	1	1	1

## Sheet: training-deep feature
mrn
2	0.0797138	0.249213	0.250647	0.281671	0.318308	0.372891	0.324819	0.0887438	0.140177	0.0630855	0.288596	0.46421	0.401548	0.213139	0.252847	0.0695446	0.327876	0.553211	0.247354	0.21903	0.253763	0.367013	0.419771	0.414558	0.0158388	0.0515316	0.144727	0.275896	0.191494	0.0288468	0.00199292	0.00185217	0.0494674	0.19297	0.435684	0.570388	0.467244	0.138353	0.0219506	0.00884941	0.0625547	0.283174	0.26432	0.336428	0.330061	0.380931	0.326908	0.0631766	0.0300387
3	0.18191	0.724727	0.936269	0.963456	0.704357	0.272182	0.0695406	0.0116465	0.282817	0.272821	1.14247	1.53845	0.460844	0.114167	0.0379305	0.0100612	0.630055	1.19515	0.901768	0.865113	0.827412	0.542268	0.436945	0.599071	0.000286337	0.000426945	0.000458599	0.00206313	0.00167223	0.000490615	7.72653e-09	0.00323472	0	0	0	0	0	0	0	0	0.159723	0.844705	1.21113	1.33052	0.878236	0.321785	0.157735	0.0144186	0
4	0.218415	0.6242	0.551613	0.439898	0.360176	0.264479	0.172671	0.0321139	0.327096	0.261625	0.977583	1.46781	0.291817	0.181058	0.0758794	0.0360582	0.62532	1.06155	0.572943	0.484855	0.460908	0.384494	0.363104	0.44215	5.91826e-05	0.00167523	0.00200429	0.00743387	0.00654612	0.00132773	0	0	0	2.43808e-06	0.000227853	0.00369959	0	0	0	0	0.215643	0.800173	0.914828	0.806015	0.44507	0.204783	0.143763	0.00469383	0
6	0.0196337	0.147941	0.279014	0.385093	0.434451	0.398	0.262751	0.0608465	0.142397	0.0831409	0.755399	1.38011	0.517372	0.202352	0.118975	0.0324672	0.120205	0.318706	0.263824	0.318445	0.402947	0.454856	0.480191	0.524687	0	0.00192525	0.00270307	0.00244594	0.000736043	0.00020368	0	0	0	0	0	0.000151067	0	0	0	0	0.00974195	0.156951	0.27416	0.485582	0.499064	0.396187	0.244981	0.0203266	0
7	0.0695375	0.378759	0.422778	0.334546	0.257046	0.203825	0.149906	0.0579323	0.115096	0.109081	0.282267	0.360059	0.422684	0.0859778	0.0362866	0.0259119	0.405653	0.836377	0.554056	0.393967	0.324676	0.340925	0.420042	0.548011	0.0103435	0.00739464	0.00269837	0.0385287	0.188223	0.137505	0.0590447	0.00700879	0.00133339	0.000901289	0.00226761	0.0914089	0.340296	0.300411	0.0624923	0	0.0643487	0.397511	0.316833	0.335403	0.272998	0.19771	0.11289	0.00971574	0.00145784
8	0.0270321	0.14532	0.138368	0.104406	0.0651274	0.0504145	0.0395338	0.0133577	0.167461	0.0148887	0.366142	0.741179	0.126577	0.0385711	0.0279756	0.0083723	0.264739	0.52214	0.296115	0.243486	0.196873	0.168796	0.200417	0.439791	1.12234e-05	0	0	0	0.000894095	0.00226557	0.000874259	0.00112604	0	0	0	0	0	0	0	0	0.0443036	0.184702	0.131826	0.115482	0.0581229	0.0520737	0.0490084	0.00665984	0
10	0.30816	0.784855	0.820206	0.769099	0.565866	0.264394	0.112759	0.0178648	0.334613	0.31922	1.07273	1.32482	0.473714	0.141548	0.040866	0.0195485	0.799532	1.29833	0.812197	0.668574	0.604942	0.456538	0.428037	0.553823	0	0.0045959	0.00787038	0.0098837	0.00330463	0.000363098	0	0.000313737	0.00022391	0.00390194	0.00947982	0.00705006	0.000761317	0	0	0	0.255966	0.907304	1.06562	1.06935	0.661982	0.247025	0.122017	0.00357945	0
11	0.000944379	0.0306963	0.0235648	0.00761451	0.0109789	0.0397156	0.0643429	0.0212783	0.0214872	0.0037093	0.0134835	0.00148637	0.00592558	0.015222	0.0241827	0.0321315	0.219066	0.39337	0.150365	0.0773706	0.0562485	0.0996353	0.225377	0.430978	0.114213	0.318941	0.892665	1.41408	1.38181	0.697941	0.132353	0.0262201	0.264619	0.8648	1.80962	2.46546	2.32642	1.34493	0.292497	0.0494203	0.00129351	0.0362375	0.00326315	0.000805082	0.00191118	0.0238061	0.0464498	0.0038428	0.119448
14	0.0245436	0.266591	0.44085	0.499345	0.379398	0.177969	0.0634967	0.00934445	0.108046	0.0612829	0.553156	0.843668	0.344288	0.037633	0.0174274	0.0151657	0.378484	0.715617	0.53112	0.52853	0.528167	0.427261	0.380084	0.556359	0	0	0	0	0	0.000561635	0.000578942	1.15179e-05	0	0	0	0	0	0	0	0	0.0418324	0.379768	0.484562	0.57923	0.406313	0.198424	0.0982751	0.00461536	0
15	0.0317406	0.11622	0.0590086	0.0318066	0.0549682	0.0264252	0.0196486	0.000575535	0.146019	0.00334493	0.0272294	0.0178298	0.0102052	0.00198214	0.0101378	0.0129506	0.539472	0.862306	0.426177	0.279922	0.250315	0.224993	0.219862	0.247643	0	0.00680998	0.0561204	0.180613	0.0904254	0.0029013	0	2.71069e-05	0.00223921	0.195086	0.520741	0.61335	0.308497	0.0273113	0	0	0.0687577	0.156126	0.0492959	0.0559498	0.0583828	0.0154274	0.0110935	0	0
16	0.0769885	0.30625	0.375208	0.374837	0.437634	0.538513	0.43553	0.163002	0.113872	0.0610826	0.311568	0.560325	0.710997	0.227252	0.199479	0.114971	0.386898	0.821228	0.598552	0.438298	0.447815	0.56932	0.557301	0.530484	0.0245084	0.0349318	0.0375486	0.0636754	0.128595	0.0667265	0.0207279	0.00144338	0.0211889	0.0358056	0.0794892	0.161936	0.29942	0.221491	0.0550295	0.00142983	0.06565	0.336326	0.332565	0.46956	0.477925	0.539049	0.407047	0.0850465	0.00757059
18	0.13948	0.507333	0.605043	0.64846	0.691643	0.571391	0.310808	0.0474426	0.228972	0.129625	0.556071	0.816728	0.569162	0.277049	0.133152	0.0230984	0.601365	1.0572	0.714731	0.678095	0.760028	0.715891	0.570533	0.475149	1.45026e-05	0.00171008	0.00373319	0.0088964	0.00660767	0.00161253	0.00436302	0.00710148	0.000761465	0.00267742	0.0169497	0.0485737	0.0288069	0.00292922	0.00554928	0.00321502	0.150847	0.642463	0.653489	0.777205	0.731308	0.558184	0.290917	0.0127412	0
25	0.00485944	0.0371745	0.0649856	0.0957978	0.116456	0.118956	0.0923474	0.0179717	0.0204686	0.00618488	0.242496	0.648993	0.0705994	0.0547787	0.0384934	0.00913431	0.0841887	0.239468	0.160073	0.173588	0.2226	0.294792	0.372455	0.43207	0.000100916	0.00336491	0.000944775	0.0286205	0.0520809	0.0426365	0.0203684	0.017412	0	0	0.0131262	0.0628034	0.0723012	0.0306183	0.000678409	0.000843279	0.00434511	0.0524256	0.0658391	0.0939442	0.113216	0.100881	0.098363	0.00225626	0.000423512
26	0.0032586	0.0302793	0.00693432	7.14577e-05	0.0001003	0.00772685	0.0505409	0.0564292	0.0199089	0.00264286	0.0019789	0	0	0.00128046	0.00720128	0.0229273	0.258656	0.397732	0.12108	0.0338937	0.016814	0.0482319	0.187036	0.418589	0.199978	0.57095	1.38082	2.24069	2.27762	1.47474	0.540739	0.123613	0.338052	1.14431	2.49602	3.65807	3.74814	2.58933	1.04242	0.318137	0.00453722	0.0363951	0.00201037	0	0	0.000144512	0.0190185	0.00946436	0.156284
27	0.0445414	0.186934	0.208251	0.138371	0.0360614	0.00971439	0.0370621	0.0273537	0.0802204	0.102623	0.24427	0.237706	0.0368749	0.0279636	0.0211197	0.0316758	0.140194	0.278075	0.133309	0.0721169	0.0140725	0.0137376	0.149382	0.420232	0.316739	0.58446	0.802172	1.27152	1.10581	0.667776	0.117854	0.00974142	0.42651	0.935	1.56201	2.1908	2.12449	1.19188	0.181723	0.0106555	0.0493481	0.235646	0.251518	0.16346	0.0439955	0.0228672	0.0664237	0.0221196	0.353418
28	0.00149452	0.0279475	0.029557	0.0239534	0.0161414	0.0193252	0.0467138	0.0453443	0.00588263	0.00208509	0.0205336	0.0107962	0.00610827	0.00405579	0.0139645	0.0179872	0.131931	0.230112	0.0985614	0.0658417	0.0530914	0.0731982	0.166045	0.383247	0.515581	0.959198	1.46953	1.9334	2.03995	1.51826	0.737829	0.245409	0.688871	1.50625	2.40125	3.05104	3.18919	2.40857	1.1818	0.37362	0.000281256	0.0202334	0.0126979	0.0153615	0.00923442	0.00656189	0.0243975	0.0171458	0.509474
31	0.454416	1.04645	0.967466	0.742493	0.560688	0.312076	0.126291	0.0130135	0.496354	0.413053	1.16808	1.60745	0.602765	0.180958	0.0619744	0.0181123	0.927827	1.59205	1.01152	0.756316	0.673563	0.482773	0.378709	0.460822	0	0.000129819	0	1.37334e-05	0	0	0	0.000205677	0	0	0	0	0	0	0	0	0.420733	1.19652	1.3045	1.18916	0.739474	0.343282	0.160154	0.00611654	0
32	0.00191307	0.0290006	0.018649	0.0179703	0.032172	0.0253605	0.0191926	0.00583141	0.0140304	0.0037438	0.029997	0.0596332	0.018403	0.00860431	0.00706919	0.00171646	0.116295	0.290295	0.122879	0.0534672	0.0660817	0.0781921	0.0944555	0.179207	0.0947771	0.169724	0.202946	0.663355	0.801769	0.576807	0.0725278	7.94116e-07	0.0842943	0.174465	0.459821	1.04785	1.25269	0.727604	0.0393191	0	0.000528721	0.0207108	0.00574709	0.021412	0.0398276	0.0327242	0.0239021	1.17682e-05	0.0697496
33	0.00214413	0.00666574	0.0020569	0.00121364	0.00333707	0.0153562	0.0511874	0.0152289	0.0034064	0.000256457	0.000889344	6.8907e-05	0.000192612	0.00399948	0.00409778	0.000733041	0.0863435	0.133728	0.0269672	0.011782	0.0145719	0.0448117	0.163966	0.276571	0.676605	1.23313	1.81998	2.1957	2.03026	1.21807	0.556846	0.167456	0.948499	1.99905	3.08615	3.69021	3.37455	2.07985	0.718125	0.175401	0.00130594	0.00493568	1.94679e-05	0	0.000252939	0.00597781	0.0233816	7.56081e-05	0.664285
34	0.368024	0.917609	1.02906	0.99825	0.907366	0.689116	0.412007	0.126206	0.463721	0.456138	0.96891	1.14004	0.516279	0.360238	0.188977	0.0571463	0.676553	1.2394	0.913531	0.8057	0.84386	0.805532	0.81284	0.772123	0	0	0	0.000943328	0.00197568	0.00658245	1.25946e-05	0.000316425	0	0	0	0.0125652	0.0170261	0.00558137	0	0	0.365004	1.00938	1.09565	1.0776	0.874855	0.618817	0.421899	0.0874098	0
35	0.125346	0.504253	0.678422	0.627306	0.363113	0.106029	0.012266	0.00104026	0.182579	0.181467	0.816854	1.12609	0.350327	0.00999127	0.00432039	0.00878645	0.516902	1.00318	0.689843	0.577185	0.462784	0.269389	0.217859	0.419953	0.00124057	0.00221347	0.00102838	0.00233327	0.0120325	0.0255205	0.00903344	0.00460969	6.15765e-05	0	0	0	0.00213232	0.00326285	0	0	0.107201	0.617016	0.828195	0.873348	0.467094	0.144198	0.0442959	0.00133487	0
37	0.00114666	0.0347863	0.0774656	0.105476	0.157904	0.318319	0.306687	0.0666769	0.0380209	0.0192528	0.151099	0.186302	0.0374429	0.153902	0.115074	0.0638654	0.27358	0.463075	0.296211	0.321163	0.382391	0.527968	0.600068	0.550723	0.00148606	0.0164448	0.0555812	0.145346	0.0762604	0.0148438	0	0	0.00161647	0.106179	0.303937	0.438955	0.252899	0.0405019	0	0	0.00354595	0.0904	0.0760235	0.0830494	0.1209	0.232453	0.273052	0.0103458	0
39	0	0.00115011	0.00448628	0.0150688	0.044565	0.051193	0.040875	0.0185715	0.00825007	0.000372163	0.0309239	0.207753	0.0569032	0.0274791	0.0319111	0.00952764	0.000197498	0.00276299	0.00342103	0.0132913	0.0494197	0.101209	0.232722	0.521314	0	0.00158279	0.00111129	0.000751698	0.00359406	0.00413282	0.00244405	0	5.74105e-05	0.000715511	0	0	0	0	0	0	0	0	0.000503345	0.0088577	0.0255651	0.0446552	0.0658417	0.024117	0.0177028
40	0.032844	0.155992	0.137666	0.125043	0.255459	0.460549	0.434435	0.106802	0.148029	0.0837729	0.491923	0.930939	0.105328	0.346889	0.281146	0.0571441	0.398775	0.688519	0.281124	0.222268	0.40921	0.500848	0.566213	0.492258	0	0.00356566	0.0194281	0.0654314	0.0321263	0.00715822	0.00103674	0.000133143	0	0.0173959	0.111694	0.238881	0.141494	0.0109497	0	0	0.0385655	0.309271	0.341348	0.342374	0.405508	0.417524	0.386102	0.0256412	0
41	0.0938652	0.332016	0.424395	0.495638	0.470293	0.353762	0.229552	0.0744442	0.198366	0.228777	0.807747	0.855987	0.189314	0.17922	0.0574626	0.0280196	0.357965	0.589678	0.417213	0.463974	0.518743	0.494331	0.548171	0.640388	0.00317291	0.00574596	0.017614	0.0501774	0.0863022	0.0789669	0.0359953	0.0186783	4.73648e-05	0.00209916	0.078943	0.166147	0.193168	0.138354	0.0525072	0.0205837	0.0821982	0.407169	0.48071	0.524443	0.425337	0.277208	0.206173	0.0286666	0.00144253
43	0.0463338	0.0924172	0.0515112	0.0644195	0.136436	0.270306	0.288299	0.0630227	0.130526	0.00294452	0.214542	0.490777	0.0539172	0.200024	0.10331	0.0415147	0.526922	0.728824	0.279579	0.18799	0.210675	0.353112	0.560998	0.578914	0	0	0	0.00505089	0.000478746	0	0	0	0	0.00204263	0.0421762	0.0871422	0.0192636	0	0	0	0.0467087	0.148175	0.0835981	0.095117	0.162657	0.163333	0.210872	0.00700625	0
44	0.00303178	0.0116666	0.00271482	0.00194245	0.00307126	0.0113082	0.0365338	0.018086	0.0045303	0	0	0	0.000160665	0.00219671	0.00172727	0.00226219	0.0628218	0.0950599	0.0202772	0.010276	0.011901	0.0384461	0.142328	0.269635	0.915733	1.63228	2.28173	2.64849	2.49329	1.75078	0.927073	0.388732	1.20945	2.48443	3.69182	4.36661	4.13893	2.92399	1.38088	0.48044	0	0.00384628	3.34035e-05	0	0.000265144	0.00407819	0.0178193	0.0022186	1.08064
45	0.0783746	0.239555	0.201402	0.145559	0.233439	0.484353	0.479982	0.149722	0.205498	0.0810974	0.440409	0.877328	0.119467	0.342738	0.207811	0.0569778	0.320565	0.611965	0.283867	0.169503	0.236856	0.401946	0.603984	0.58372	0	7.07739e-05	0	0.00518081	0.0125263	0.00619289	0	0	0	0	0	0.027108	0.0213917	0.000762748	0	0	0.0762484	0.318262	0.242509	0.216669	0.289486	0.349569	0.387358	0.0591176	0
46	0.00826403	0.0951329	0.222311	0.331067	0.408983	0.42987	0.329728	0.106971	0.0752816	0.0527404	0.436056	0.867166	0.438068	0.311616	0.196599	0.0531001	0.0898428	0.270228	0.249955	0.315518	0.386458	0.43029	0.448009	0.458412	0.000276394	0	0	0	0	0	0	0.0012606	7.6083e-05	0	0	0	0	0	0	0	0.00641586	0.118696	0.223727	0.37713	0.399593	0.384315	0.30968	0.0505198	6.62385e-05
47	0.312157	0.68436	0.560571	0.236791	0.096415	0.0568849	0.0541625	0.0180614	0.400153	0.502154	0.352933	0.126809	0.0725481	0.0120147	0.00196318	0.00513098	0.367771	0.701283	0.419599	0.237018	0.162589	0.171122	0.269557	0.376468	0.00923979	0.0263677	0.0348389	0.140624	0.26463	0.179353	0.0432118	0.00589302	0.00365526	0.0189936	0.0809393	0.257648	0.408077	0.264011	0.0244298	0	0.291781	0.690908	0.419023	0.142137	0.0493099	0.0215408	0.0157109	0	0.0124695
52	0.00561954	0.0503913	0.105881	0.136613	0.118118	0.0753073	0.0526165	0.015239	0.0336263	0.0248821	0.18793	0.357726	0.0823912	0.046542	0.0201538	0.0100581	0.0744693	0.162527	0.11713	0.126885	0.137107	0.163472	0.248647	0.43212	0.000239679	1.86467e-05	0	0.00107843	0.00271442	0.00221243	0.000278568	0.000515759	0	0	0	0.000168362	0.000751017	0	0	0	0.00339508	0.0588473	0.0699038	0.0866934	0.0779484	0.0561591	0.0552702	0.00626614	0.00560758
54	0.0193152	0.107721	0.0955642	0.0639234	0.0250496	0.00671156	0.00291822	0.0134896	0.0497025	0.0212016	0.0637521	0.0444951	0.0174554	0.00473082	0.00379684	0.0854605	0.269483	0.505857	0.185182	0.0853392	0.035457	0.0463971	0.115953	0.302868	0.0221908	0.052164	0.354491	0.979614	1.43263	0.993039	0.338981	0.0465773	0.0408327	0.170286	0.7765	1.62333	2.20723	1.7049	0.642357	0.0932342	0.0130865	0.110477	0.0761859	0.06258	0.0222752	0.00690727	0.00509258	0.0105301	0.0135716
55	0.00641677	0.0337345	0.0435364	0.0972259	0.184245	0.210091	0.125027	0.0267672	0.0442644	0.00498709	0.0433942	0.169615	0.08832	0.0966277	0.0826303	0.00618483	0.111062	0.297627	0.232608	0.290794	0.375969	0.375921	0.41147	0.522019	0	0	0	0	0	0	0	0.000325131	0	0	0	0	0	0	0	0	0.0140967	0.087882	0.0653205	0.117405	0.160256	0.199299	0.141538	0.0085297	0
56	0.00911204	0.140939	0.273289	0.361492	0.386441	0.284841	0.181895	0.036729	0.0575239	0.0994303	0.374374	0.241275	0.293987	0.155296	0.0452966	0.0291311	0.367115	0.625827	0.438663	0.428601	0.419088	0.400866	0.452799	0.523732	0.00117365	0.00814857	0.025115	0.0586872	0.115337	0.0583152	0.0012033	0.000273775	0.00962307	0.0510006	0.19206	0.298414	0.249956	0.107649	0.000457315	0	0.0129056	0.252089	0.225003	0.267843	0.277234	0.22111	0.156671	0.00257007	0
59	0.170801	0.659735	0.82591	0.701929	0.543812	0.385455	0.23255	0.0575398	0.230055	0.223885	0.746197	1.09486	1.03727	0.187022	0.0936003	0.0195353	0.607028	1.19242	0.904484	0.634383	0.559413	0.533789	0.476879	0.558992	0.00865544	0.0108804	0.00275114	0.00445608	0.00747568	0.000910488	0.000108742	0.00274673	0.00331745	0.00131519	0.000725886	0.00364247	0.0179477	0.00533975	0	0	0.152326	0.709048	0.831905	0.983675	0.721621	0.470355	0.229342	0.0154759	0.00288692
60	0.0119643	0.0992111	0.128542	0.142893	0.104538	0.0410093	0.0245766	0.0114748	0.0843625	0.00555916	0.113802	0.105817	0.0645392	0.0425214	0.0438117	0.00206889	0.303926	0.528494	0.312288	0.326433	0.307765	0.278816	0.45862	0.723884	0.172414	0.306374	0.2977	0.14185	0.0204561	0	0	0.00554961	0.265009	0.460767	0.47311	0.194356	0.0116605	0	0	0	0.0192618	0.180129	0.123983	0.169386	0.135268	0.0842812	0.0906512	0.0038125	0.236023
61	0.0390879	0.161314	0.17361	0.159232	0.151146	0.107495	0.0679816	0.0174019	0.0715316	0.0569761	0.140253	0.120369	0.142143	0.0507036	0.0107114	0.0120594	0.312121	0.574856	0.35417	0.263087	0.22496	0.222513	0.297594	0.493141	0.00344818	0.00449896	0.0277119	0.21015	0.373705	0.249155	0.0394649	0.000319706	0.0184383	0.104578	0.33856	0.62654	0.711531	0.431077	0.0366888	0	0.0427017	0.211434	0.134243	0.118339	0.119421	0.0853517	0.048137	0.00241774	0.00104019
62	0.0276021	0.0948114	0.0607132	0.0499452	0.0768068	0.098957	0.105269	0.0243227	0.0709194	0.00588715	0.0749588	0.12997	0.0814047	0.0462633	0.028363	0.0193466	0.515711	0.717159	0.206666	0.123714	0.14296	0.230645	0.379481	0.484689	0	0.00365158	0.0824265	0.257733	0.215613	0.0456359	0	0	0.0157989	0.16308	0.535176	0.758155	0.546394	0.13377	0	0	0.0210001	0.118147	0.0665463	0.0672904	0.0699932	0.0761906	0.106722	0.0160887	0
63	0.028959	0.198064	0.248988	0.188552	0.0812207	0.069798	0.0721306	0.0234914	0.109037	0.0738097	0.330179	0.489001	0.113286	0.0679274	0.0217611	0.00973205	0.290027	0.575566	0.348476	0.24788	0.184581	0.168971	0.240507	0.464442	0	0	0	8.04293e-05	7.2467e-05	0.000140498	3.92728e-05	0.00207148	0	0	0	0	4.34557e-05	0	0	0	0.0258651	0.256733	0.215377	0.151291	0.075409	0.0558474	0.0709218	0.0119743	0
64	0.0491745	0.127856	0.137827	0.163997	0.278735	0.477069	0.371017	0.115009	0.0750188	0.00980304	0.0424808	0.229573	0.467357	0.153084	0.0906574	0.014101	0.338984	0.597771	0.343307	0.261968	0.394272	0.603653	0.53182	0.415389	0.109271	0.12129	0.0347713	0.0619814	0.0338247	0.0137999	0.0378422	0.0347795	0.105271	0.195904	0.279704	0.334516	0.277038	0.172042	0.0888908	0.0419833	0.0405809	0.125561	0.058952	0.214673	0.35972	0.486319	0.309722	0.0175153	0.0529764
66	0.0269018	0.10532	0.1001	0.0701621	0.0385439	0.0179054	0.025767	0.0118402	0.0343653	0.0300527	0.0716056	0.0688421	0.0376045	0.00676528	0.0098801	0.021413	0.300107	0.51188	0.243018	0.12808	0.0841321	0.0956677	0.171959	0.345034	0.222835	0.454557	0.946383	1.49119	1.67627	1.1256	0.499236	0.174542	0.368201	0.935498	1.79577	2.58062	2.78315	2.03503	0.887203	0.291426	0.0162455	0.105739	0.0815824	0.0778251	0.0338438	0.00862908	0.0214054	0.00368002	0.221925
70	0.000539922	0.00539211	0.000446814	8.74166e-05	0.000920597	0.00833141	0.0149894	0.00963858	0.0024917	0	1.22592e-05	0	0	0.00248032	0.00452088	0.00435352	0.0810616	0.138913	0.0415692	0.0263282	0.0226956	0.0335425	0.0857348	0.217188	0.923207	1.79271	2.69706	3.26715	3.13778	2.27065	1.32953	0.601169	1.41448	2.92115	4.43677	5.34715	5.28857	4.02931	2.30902	1.02089	0.000131327	0.00355364	6.5911e-05	0	0.000214033	0.00336204	0.00937947	0.000173674	1.20596
71	0.142298	0.44273	0.491321	0.425273	0.31033	0.239997	0.168535	0.0513334	0.175772	0.112921	0.348919	0.397947	0.297478	0.112834	0.0558	0.0278318	0.574942	1.05759	0.752585	0.606184	0.481331	0.430219	0.500962	0.620307	0.0420975	0.0702065	0.121007	0.142571	0.14447	0.0678946	0.0340299	0.0155555	0.121924	0.242619	0.334264	0.36793	0.359933	0.238331	0.0700033	0.017365	0.142236	0.529159	0.483698	0.454136	0.300373	0.220755	0.171901	0.0268366	0.0394258
72	0.00105905	0.0720078	0.1571	0.238102	0.286645	0.264698	0.145386	0.0210315	0.0345271	0.0405735	0.175586	0.107429	0.202489	0.0929162	0.0208436	0.033627	0.282113	0.591769	0.465176	0.451385	0.425825	0.439682	0.476423	0.521001	0.000384141	0.00205582	0.00402838	0.0189655	0.0419609	0.016842	0.000263975	5.62408e-05	0.000395795	0.00834128	0.0448584	0.0929572	0.103237	0.0484873	0.00110214	0	0.00463804	0.175048	0.145548	0.182305	0.168873	0.139154	0.0996993	0.000799758	0.000273474
73	0.0239154	0.157446	0.203497	0.1661	0.0907053	0.0338461	0.0183424	0.00737952	0.1079	0.0809924	0.339161	0.714019	0.118977	0.0236586	0.0167359	0.0148684	0.30945	0.537616	0.315375	0.252005	0.212641	0.168017	0.197236	0.443825	0	0	0	0.000488729	0.00454207	0.00595838	0.0023957	2.97318e-05	0	0	0	0.00022497	0	0	0	0	0.0331204	0.238962	0.226998	0.181214	0.0737625	0.0380941	0.0424639	0.00493663	0.00369664
74	0.0303142	0.190483	0.235385	0.244073	0.216608	0.156853	0.0834658	0.0175257	0.164566	0.0664793	0.676548	1.24175	0.211865	0.137867	0.0498486	0.0120137	0.265983	0.512611	0.316548	0.277982	0.230761	0.197296	0.215361	0.364128	0	0	0	0	0.000992291	0.00354514	0.00107378	0	0	0	0	0	0	0	0	0	0.0224579	0.240119	0.286272	0.262218	0.223482	0.142208	0.0877219	0.00449481	0
76	0	0.0011845	0.00658121	0.023917	0.045667	0.0556604	0.0452569	0.0139856	0.0263428	4.33479e-05	0.0176382	0.0269784	0.0409408	0.0499167	0.0180842	0.0156819	0.0175902	0.0502659	0.0178621	0.0317948	0.0700108	0.11266	0.234386	0.535145	0	0	0	0	0	0.000361528	0	0	0	0	0	0	0	0	0	0	0	0.000695396	0	0.00125095	0.0255998	0.0477911	0.0716899	0.0106243	9.74038e-05
77	0.0840778	0.370131	0.335913	0.264492	0.266335	0.250961	0.189013	0.0853576	0.247278	0.052155	0.303304	0.336043	0.230649	0.152946	0.272849	0.13599	0.467613	0.877937	0.474216	0.386893	0.480483	0.56025	0.517963	0.597852	0.000379448	0.000646713	0.00783592	0.0224015	0.0108321	4.14354e-06	0	0	8.10575e-05	0.00833307	0.0481941	0.0469247	0.0191462	0	0	0	0.0904434	0.412276	0.312819	0.293926	0.235415	0.253542	0.306618	0.113	0
78	0.176279	0.584979	0.592344	0.393326	0.217969	0.121433	0.0992565	0.0286424	0.231913	0.168442	0.60076	0.705093	0.293353	0.049391	0.0282823	0.000713642	0.637789	1.20949	0.685587	0.425513	0.331139	0.283394	0.337429	0.478961	0.011183	0.00343519	0.00280774	0.0147703	0.0345921	0.0237252	0.00293661	0.000867087	0.0108674	0.00185748	0.0079586	0.0358049	0.0616933	0.0102459	0	0	0.142411	0.665525	0.671948	0.555716	0.279059	0.157144	0.0969488	0.00246391	0
80	0.00126829	0.0304457	0.0343369	0.0208432	0.0138666	0.0182504	0.0472847	0.0266	0.0123134	0.0073319	0.14225	0.468716	0.0772655	0.00989804	0.00352681	0.00186902	0.0178359	0.0775736	0.0475017	0.0362826	0.0336131	0.0747137	0.186462	0.304406	0.140177	0.132124	0.0400041	0.107921	0.146714	0.111515	0.0138789	4.61013e-05	0.144645	0.137947	0.0873077	0.247273	0.330882	0.177625	0.000779227	0	0.000522374	0.00901857	0.00711528	0.00585014	0.00744974	0.0208318	0.0481958	0.00384154	0.300118
82	0.00506633	0.0369774	0.0627826	0.0766109	0.0614609	0.0420287	0.0316943	0.00771264	0.0429003	0.00857422	0.185286	0.343814	0.0369282	0.0382048	0.027193	0.00597359	0.190281	0.322622	0.206391	0.179431	0.150369	0.129258	0.201143	0.493894	0	0	0	1.94054e-05	0.000702191	0.000593558	6.42776e-05	0.000544106	0	0	0	0	0	0	0	0	0.00492128	0.0842963	0.0613162	0.0619947	0.0451523	0.0401472	0.0502337	0.00263445	0
83	0.166878	0.444218	0.426603	0.329705	0.227159	0.184169	0.135795	0.0466787	0.270035	0.193722	0.624395	0.918351	0.602414	0.131436	0.117004	0.0302807	0.566976	0.910211	0.50834	0.35184	0.278683	0.263438	0.307637	0.510063	0	0	0	0	6.01739e-05	0.000647618	0.000252222	0	0.00265821	0.00931782	0.00843781	0.00148733	0	0	0	0	0.143753	0.540946	0.488164	0.489993	0.304309	0.216495	0.127233	0.0117689	0
84	0.0695392	0.196501	0.187483	0.142588	0.072901	0.0723008	0.112961	0.0662727	0.125549	0.0944256	0.324309	0.447786	0.0564528	0.0389969	0.0725273	0.0154449	0.316836	0.530926	0.262467	0.237874	0.224112	0.224464	0.374773	0.606921	0.0209388	0.0577079	0.132512	0.273602	0.212327	0.133929	0.00754444	0.000936121	0.0210042	0.146656	0.351146	0.554623	0.464053	0.191673	0.00219328	0	0.0645331	0.252377	0.227688	0.175163	0.0909577	0.0669297	0.122944	0.0352791	0.000406463
86	0.132812	0.354148	0.295223	0.153632	0.0248774	0.00276043	0.00590108	0.00303649	0.228832	0.195127	0.696149	1.06629	0.233927	0.00921039	0.00354358	0.00194037	0.416267	0.755723	0.36356	0.236729	0.121052	0.0629132	0.102748	0.3482	0.00511842	0.00122622	0.000242853	0.000197276	0.000698315	0.00452676	1.43327e-05	0.00151825	0.00342711	0.000559462	0	0	0	0	0	0	0.098432	0.427537	0.435907	0.298823	0.0324631	0.00580666	0.0182571	1.44672e-05	0.00265232
89	0	0.019537	0.0666585	0.116527	0.198662	0.27403	0.241749	0.0648648	0.03787	0.0113124	0.0503338	0.0839487	0.109912	0.171031	0.101596	0.0506854	0.147864	0.338879	0.269299	0.30862	0.400764	0.502399	0.603157	0.639342	0	0	0	0	0	9.37742e-05	0	0	0	0	0	0	0	0	0	0	0	0.0619193	0.042578	0.0753954	0.127406	0.204384	0.236193	0.0263523	0
90	0.00474296	0.0365974	0.0272432	0.0210206	0.0234798	0.0251752	0.0286834	0.0114293	0.0170209	0.00125362	0.0178731	0.0120577	0.00885187	0.00105789	0.000722594	0.016111	0.236457	0.409843	0.170517	0.127976	0.136451	0.189013	0.283052	0.452291	0.0813121	0.302965	0.774265	1.35618	1.40933	0.95249	0.331716	0.0818167	0.332056	0.999225	1.86168	2.38751	2.26344	1.49972	0.507693	0.117033	0.00694724	0.0378831	0.00626442	0.00895106	0.0135593	0.00928267	0.00543366	2.29105e-05	0.104256
91	0.0182213	0.186041	0.206581	0.258128	0.332298	0.38557	0.339278	0.111192	0.0690613	0.028928	0.370148	0.603444	0.430131	0.210305	0.125117	0.0183649	0.518323	0.854407	0.454041	0.429606	0.487413	0.558533	0.626043	0.6458	0.00767578	0.00923529	0.00882794	0.030404	0.0237253	0.0149318	0	0	0.00505378	0.0133206	0.042568	0.0890762	0.0841493	0.0335755	0	0	0.0207059	0.321908	0.268955	0.329731	0.320734	0.352636	0.273784	0.0274197	0.000605248
93	0.0351308	0.120688	0.164909	0.172871	0.143782	0.155149	0.198136	0.0890767	0.12631	0.0830606	0.530576	1.02753	0.335847	0.133169	0.0880913	0.00982637	0.113795	0.260713	0.218731	0.245475	0.25207	0.308613	0.482421	0.607174	0	0	0	0	0	0	0	0	0	0	0	0	0	0	0	0	0.0278518	0.156842	0.195166	0.189111	0.136925	0.147749	0.167083	0.0249484	0
95	0.00337757	0.0536042	0.0708706	0.0748825	0.0752093	0.0957757	0.112835	0.049693	0.0269993	0.0133829	0.0611475	0.0408743	0.0474237	0.0457112	0.0419811	0.0286189	0.272487	0.485961	0.241401	0.161406	0.138391	0.18751	0.334556	0.561657	0.00918569	0.0467673	0.180606	0.472634	0.674088	0.41556	0.110856	0.00290655	0.0302064	0.162843	0.473115	0.907111	1.10798	0.739511	0.141766	0.00191426	0.00384082	0.0707071	0.0304157	0.026734	0.0292024	0.0598185	0.0851169	0.0159188	0.00379409
97	0.0413961	0.116721	0.0701284	0.034692	0.0182046	0.0155069	0.0195235	0.0265361	0.0964193	0.0262282	0.0596525	0.0463745	0.0709374	0.0131787	0.0325078	0.0743576	0.181027	0.348655	0.188286	0.157182	0.150165	0.171294	0.238556	0.516266	0.0655436	0.154194	0.270476	0.279997	0.409784	0.144482	0.0355206	0.00485371	0.128499	0.253136	0.447607	0.507167	0.616661	0.327593	0.0487469	0.000344723	0.0455641	0.14054	0.0452323	0.0167857	0.00794605	0.0142965	0.0538814	0.0394145	0.13818
99	0.0447782	0.0947228	0.0219017	0.0176587	0.0111214	0.0251761	0.0263948	0.00188688	0.132243	0.00880496	0.296197	0.627407	0.148615	0.0272355	0.0149344	0.000971932	0.317854	0.464192	0.0702793	0.0242292	0.0152687	0.0529012	0.127099	0.287716	0.00169087	0.000947337	0	0.00192925	0.00431181	0.0101284	0.00229013	0	0.000878256	0.00279635	0.0018477	0.000227444	0	0	0	0	0.043091	0.161686	0.0126289	0	0	0.00171696	0.0137226	0	0.000955831
100	0.00304008	0.0558211	0.0871653	0.12305	0.228557	0.342985	0.243302	0.0764314	0.0956022	0.0281433	0.0784527	0.351744	0.104044	0.304759	0.188865	0.0357583	0.0847205	0.265936	0.225782	0.301609	0.359085	0.290958	0.331667	0.394345	0	0	0	0	0	0	0.0126599	0.00862425	0	0	0	0	0	0.00459423	0.0242331	0.0168331	0.0124606	0.107415	0.156755	0.168721	0.226627	0.304407	0.241596	0.0343341	0
102	0	0.00375463	0.0117023	0.0183656	0.012323	0.0120421	0.0154692	0.00482723	0.014008	0.00111496	0.262322	0.70345	0.0319511	0.0190778	0.00607024	0.00107395	0.00365681	0.023446	0.0125627	0.0167534	0.0147689	0.0194563	0.0383556	0.140839	1.83453e-05	0	0.000112701	0.00818141	0.0153706	0.0131671	0.000548079	0.00148025	0	0	0	0	0.000514943	0	0	0	0	0.00204738	0.00401211	0.00635377	0.0028703	0.00276468	0.00438717	0	0.0213158
103	0.00169892	0.0132202	0.00322462	3.16387e-06	0	0	0.000906871	0.00131328	0.00778193	0.000107246	0.0058057	0.00390956	0	0	0	0.00311874	0.099552	0.166316	0.0513686	0.0152185	0.00798705	0.014135	0.0619066	0.177449	0.618989	1.24909	1.9918	2.66375	2.58472	1.7737	0.825345	0.270083	0.997086	2.289	3.67873	4.53734	4.23125	2.84609	1.21227	0.382743	0.00181069	0.0138398	0.000497893	0	0	0	0.000133443	0	0.739952
104	0.00914583	0.078357	0.146863	0.150547	0.0683826	0.00812012	0.00869621	0.00487486	0.0960997	0.0872698	0.637447	1.13839	0.0232388	0.017347	0.0107897	0.000987005	0.207894	0.374682	0.189587	0.168668	0.147769	0.0733067	0.155196	0.5492	0	0.00109974	0	0.00420309	0.00883402	0.0051421	0.0005666	0.00028808	0	0	0	0.000513051	0.000174902	1.42177e-05	0	0	0.000142485	0.13033	0.205618	0.208496	0.0995515	0.0109308	0.0206402	0.000738517	0
105	0.0042581	0.0339007	0.0551882	0.0469738	0.0301306	0.0279623	0.0237091	0.00747294	0.0300379	0.00204861	0.103142	0.241838	0.0475181	0.0166739	0.00987129	0.00169593	0.184122	0.343365	0.202466	0.164864	0.141726	0.150266	0.24826	0.426226	0.00486873	0.0066673	0.00295171	0.00485184	0.0036516	0.00343033	0.00139354	0.000972143	0	3.70004e-05	0.00108955	0.0122064	0.0112675	0.000715002	0	0	0.00333502	0.0527632	0.0308093	0.0283524	0.0254321	0.0228527	0.0225471	0.000829203	0
106	0.0532245	0.257412	0.267983	0.163705	0.0496626	0.011917	0.0106221	0.00220263	0.127226	0.109696	0.391435	0.569331	0.492661	0.0127679	0.0113871	0.00385596	0.311675	0.694127	0.368563	0.265756	0.158616	0.100798	0.145091	0.386787	0	6.45891e-05	0	0.000198989	1.7209e-05	3.68621e-05	0	0.000349148	0	0	0	0	0	0	0	0	0.0460716	0.277232	0.256941	0.205792	0.0433425	0.0184204	0.0220184	0.000384463	0
107	0.0171136	0.0859108	0.161797	0.319951	0.447342	0.448756	0.247273	0.049191	0.0721698	0.0281039	0.183107	0.327913	0.385262	0.39066	0.208301	0.0273604	0.169135	0.355242	0.286847	0.32111	0.344025	0.341974	0.380391	0.51109	0	0	0	0	0	0	0	0.000180651	0	0	0	0	0	0	0	0	0.0201706	0.158712	0.175565	0.281235	0.363562	0.369755	0.234883	0.0106332	0
108	0.0106327	0.117954	0.158461	0.1625	0.128213	0.126724	0.114222	0.0500815	0.0508067	0.0287246	0.137352	0.213483	0.10568	0.0788138	0.105285	0.0495984	0.319714	0.57106	0.325447	0.276266	0.257414	0.278709	0.367925	0.6195	0.0448706	0.177805	0.446996	0.712037	0.664278	0.300888	0.0223994	0.000166062	0.0762907	0.36021	0.832443	1.10618	0.98033	0.468366	0.0287005	0	0.00868914	0.135534	0.113494	0.150727	0.13486	0.153869	0.164683	0.0541669	0.0571686
109	0.00919375	0.0946589	0.140947	0.126443	0.0898934	0.0595203	0.0406802	0.0121646	0.0909634	0.056457	0.29105	0.667837	0.205682	0.0577319	0.0413475	0.00217394	0.120809	0.31305	0.19941	0.158858	0.126425	0.11535	0.187749	0.473916	0	0	0	0.00769122	0.0307708	0.0249338	0.00575676	0.000169133	0	0	0	0.000205334	0.00166636	0	0	0	0.00672752	0.100241	0.101202	0.108611	0.0711114	0.0589255	0.0540922	0.00277454	0.000774795
110	0.124622	0.362561	0.265052	0.152535	0.0831503	0.0844979	0.0907228	0.0331101	0.244291	0.222667	0.715066	1.11177	0.112613	0.0855205	0.0630998	0.00577288	0.371535	0.630406	0.259419	0.187665	0.146465	0.137159	0.217346	0.40604	0.00800889	0.0232699	0.0446129	0.0911698	0.0965133	0.0444661	0.00152506	0	0.015298	0.0477745	0.11006	0.230259	0.208715	0.0727961	0.000348046	0	0.122937	0.488476	0.505778	0.30043	0.102985	0.069042	0.0759314	0.00964524	0.0182713
111	0.028885	0.105457	0.13712	0.126775	0.0544161	0.00733254	0.00596169	0.00175982	0.0762192	0.0412459	0.471775	0.873573	0.0450566	0.0119847	0.000497703	0.000231913	0.110131	0.21971	0.141747	0.118192	0.0650579	0.0345266	0.0939835	0.257385	0.000138263	0.00127448	0.000263925	0.00352288	0.00669286	0.008005	0.00014811	0.00217627	0	0	0	0.0109475	0.00738644	0.00469022	0	0	0.018736	0.114956	0.099345	0.0913658	0.0267284	0.00270697	0.00189415	0	0
112	0.0375168	0.161345	0.1379	0.117358	0.114683	0.107012	0.0817792	0.0202983	0.0742586	0.0551508	0.29717	0.55593	0.104826	0.062481	0.0279054	0.00505822	0.215209	0.417399	0.214662	0.181994	0.181533	0.189467	0.224504	0.316552	0.0607797	0.0727865	0.0754024	0.309853	0.39879	0.255406	0.016467	6.64933e-05	0.0455178	0.0664842	0.203627	0.602015	0.732948	0.409179	0.0136244	0	0.0277019	0.175795	0.190053	0.169975	0.121488	0.0912966	0.0607773	0.00178425	0.058482
113	0.0663126	0.148549	0.11063	0.117769	0.253297	0.447801	0.409505	0.131848	0.16949	0.060258	0.319312	0.68605	0.404914	0.329742	0.239598	0.0535419	0.288169	0.473076	0.224009	0.187687	0.241464	0.36755	0.504105	0.518082	0	0	0	0	0	0	0	0.000201197	0	0	0	0	0	0	0	0	0.0567336	0.235174	0.181868	0.191428	0.260402	0.362875	0.324317	0.0322466	0
114	0.00620528	0.0974527	0.182579	0.250629	0.349577	0.286006	0.13475	0.015913	0.058724	0.0234875	0.10811	0.265705	0.305959	0.156089	0.0700014	0.0428201	0.319977	0.670341	0.46342	0.389018	0.411081	0.424761	0.435074	0.520301	0	0.000138626	0.00127795	0.0282708	0.0422539	0.0236942	0	0.00178498	0	0	0.0152291	0.0621315	0.0903538	0.0469073	0	0	0.016035	0.206771	0.156098	0.219746	0.28842	0.247893	0.164608	0.00956376	0
115	0.0312331	0.114109	0.0928421	0.056179	0.0621486	0.107232	0.136537	0.0340534	0.0692077	0.0251262	0.137818	0.315898	0.0714315	0.0356809	0.0419823	0.0319877	0.271542	0.538178	0.291822	0.246189	0.266187	0.379303	0.543981	0.640515	0.0200384	0.0494067	0.0795147	0.177613	0.134097	0.0390467	8.68414e-05	0	0.0324563	0.0959225	0.229199	0.382386	0.352392	0.0944128	0	0	0.0217964	0.126739	0.0780323	0.0819855	0.0685763	0.109788	0.143061	0.015026	0.0316786
116	0.138626	0.541177	0.501541	0.21909	0.0691103	0.0145576	0.00842902	0.0030338	0.170344	0.136067	0.481506	0.628978	0.531497	0.0107404	0.00360743	0.000345273	0.576036	1.15078	0.692034	0.334778	0.183514	0.117175	0.128447	0.362697	0.0286414	0.0104521	0.00887913	0.0251158	0.0349013	0.0073184	8.94037e-05	0.00373607	0.0328915	0.0293011	0.0452028	0.0611871	0.0888955	0.0155648	0	0	0.118706	0.574343	0.508173	0.429844	0.126743	0.0359037	0.0230247	0.000915222	0.000734683
118	0.0439138	0.113682	0.0482951	0.0597602	0.157492	0.292819	0.308871	0.118028	0.096319	0.0101738	0.21115	0.209386	0.118235	0.138099	0.14642	0.067082	0.461351	0.692564	0.350775	0.358519	0.451687	0.600832	0.680625	0.648036	0	0	0	0	0	0.000172358	0	0	0	0	0	0	0	0	0	0	0.0338548	0.278006	0.14317	0.148812	0.162068	0.280574	0.333609	0.0576035	0
120	0.130733	0.331473	0.231437	0.129811	0.060594	0.0609466	0.115808	0.0501656	0.211595	0.137689	0.519554	0.738523	0.190037	0.0683923	0.0413034	5.73552e-05	0.55407	0.901922	0.406299	0.266967	0.19111	0.194354	0.350699	0.526424	0.00146945	0	0	0	0	0.000837876	0.000452109	0.00027197	0.000724888	0	0	0	0	0	0	0	0.102647	0.463228	0.340418	0.202781	0.0636445	0.0638365	0.0844993	0.010247	0
122	0.00234499	0.0370045	0.0381193	0.0325072	0.031051	0.0365702	0.0555355	0.0256009	0.0144501	0.00642014	0.0476704	0.0277321	0.0165926	0.00830916	0.00720018	0.00641565	0.186522	0.310983	0.151431	0.104225	0.0848895	0.113965	0.231204	0.407069	0.231132	0.595741	1.12199	1.61534	1.61105	1.1245	0.465226	0.157967	0.358272	1.07816	2.03992	2.71353	2.62835	1.83362	0.777063	0.276793	0.00144285	0.0474222	0.0349591	0.0364027	0.0224565	0.0165479	0.0168714	0.000791651	0.235493
123	0.0846259	0.33076	0.352349	0.330535	0.275532	0.212201	0.130393	0.035043	0.152503	0.0398007	0.396368	0.60724	0.198475	0.104671	0.0390414	0.00239112	0.564903	1.02657	0.593214	0.479575	0.45235	0.393276	0.407785	0.545346	0.0140303	0.0143153	0.000114936	0.00067773	0.00133226	0.0186292	0.0271713	0.0181715	0.0144511	0.0150779	0.00514639	0.0141339	0.04969	0.0764691	0.0609751	0.0347054	0.0805053	0.420657	0.388486	0.37234	0.26853	0.212578	0.144306	0.0139325	0.00522775
128	0.0016367	0.0372457	0.0700828	0.0825029	0.0558787	0.0461788	0.043977	0.0166144	0.0257218	0.017608	0.11375	0.197639	0.206995	0.0305744	0.0363908	0.0214717	0.221864	0.395652	0.238194	0.209815	0.180577	0.19236	0.319235	0.595126	0.011614	0.0456793	0.142972	0.224407	0.204892	0.0696419	0.00237958	0	0.0474054	0.203756	0.408233	0.474788	0.337973	0.113525	0.00156176	0	0.000397841	0.0601304	0.0529843	0.0582703	0.0358552	0.0654824	0.072707	0.0149579	0.00616138
131	0.235505	0.582852	0.464314	0.274132	0.167003	0.26248	0.255194	0.080958	0.342158	0.235247	0.530415	0.639499	0.1799	0.0760669	0.18553	0.07501	0.412085	0.79006	0.452782	0.32842	0.398427	0.555343	0.629461	0.716054	0.00162024	0.0154857	0.0686367	0.122625	0.0849889	0.00836186	0.000441459	0	0.00606049	0.0412486	0.130943	0.210277	0.192383	0.0290277	0	0	0.223032	0.650114	0.606146	0.465338	0.226791	0.335919	0.382971	0.0763294	0.0137121
134	0.0024446	0.0228927	0.033779	0.0323125	0.0141557	0.0010369	3.53471e-05	0	0.0244856	0.00905053	0.0745766	0.0896394	0.00598402	0.00173033	0.00773746	0.00202463	0.0277989	0.0721812	0.0384155	0.0413738	0.0348046	0.0365885	0.147864	0.461702	0	0	0	0	9.9949e-05	0.0015988	0.000266785	0	0	0	0	0	0	0	0	0	0.000521581	0.0216289	0.0115968	0.00949283	0.00126772	0	0.00815742	0.010048	0
135	0.0279071	0.157543	0.159787	0.135949	0.0818266	0.0738819	0.0476736	0.0115914	0.0873682	0.0353308	0.311122	0.607677	0.471323	0.0238329	0.0473949	0.0314561	0.190626	0.378185	0.213899	0.217563	0.20844	0.266896	0.310621	0.535474	0.0441606	0.0621497	0.0566331	0.0882656	0.101377	0.0281952	2.12805e-06	0.00028133	0.0591615	0.081205	0.110988	0.144692	0.20089	0.0615954	0	0	0.0159706	0.145424	0.116759	0.187874	0.125316	0.152897	0.10941	0.0157601	0.0829013
136	0.130967	0.577984	0.742165	0.637377	0.565528	0.519353	0.348164	0.0900643	0.190849	0.22196	0.735789	1.13977	1.11776	0.269693	0.207869	0.0375891	0.478407	1.04888	0.778416	0.548509	0.545795	0.601261	0.526884	0.516085	0.0439939	0.0241773	0.00768889	0.00735854	0.00508715	0.00640721	0.00041793	0	0.0501817	0.0356848	0.0213281	0.0101314	0.0276135	0.00350295	0	0	0.113976	0.623557	0.788755	0.973093	0.805594	0.636134	0.340858	0.0334444	0.0174907
137	0.00597942	0.0586106	0.0870198	0.097548	0.193956	0.286503	0.153141	0.023317	0.0422037	0.0269326	0.0767852	0.207756	0.135448	0.196889	0.0788239	0.00387472	0.236486	0.498331	0.387916	0.370059	0.348165	0.339408	0.320268	0.392001	0	0.00138299	0	0	0	0.00856954	0.0627506	0.0677419	0	0	0	0	0.00228468	0.0366298	0.099575	0.080703	0.0109364	0.145086	0.0832901	0.0742945	0.113691	0.198723	0.130269	0.00392364	0
138	0.00454092	0.0845828	0.18822	0.131581	0.0636834	0.068381	0.0478852	0.00349297	0.0149286	0.0183495	0.297951	0.711416	0.243644	0.015909	0.0030986	0	0.0794206	0.289583	0.215698	0.0984455	0.0593599	0.0702394	0.150398	0.265695	0.169591	0.159379	0.0695563	0.104395	0.120903	0.0849467	0.0562531	0.0595041	0.180691	0.174954	0.142073	0.215471	0.234447	0.146396	0.0332356	0.00222808	0.000300562	0.0720451	0.157153	0.219839	0.121947	0.0701325	0.0171178	0	0.148412
139	0	0.0445449	0.0854206	0.114414	0.0841137	0.0334178	0.0153612	0.00295276	0.0355143	0.00135333	0.0598134	0.0966726	0.0392112	0.0226699	0.00895689	0.0140675	0.394451	0.59041	0.335002	0.310567	0.293769	0.277922	0.340059	0.575791	0.00509208	0.0248539	0.148914	0.292213	0.324246	0.206302	0.0249436	0.00253925	0.0150707	0.13713	0.367857	0.521479	0.463106	0.241147	0.0232899	0.0022882	0.00192217	0.0574336	0.0304546	0.0717956	0.0715197	0.044401	0.0438405	0.00383083	0
141	0.0561327	0.318006	0.342355	0.284898	0.29597	0.531367	0.684824	0.467134	0.0973828	0.0772016	0.190432	0.295517	0.45453	0.275144	0.616179	0.429447	0.39154	0.831207	0.498539	0.362451	0.371424	0.525237	0.587966	0.653813	0.0266565	0.0497808	0.150516	0.324243	0.491552	0.187068	0.0391524	0.00831668	0.040666	0.0865944	0.275479	0.543255	0.914334	0.61619	0.198547	0.018415	0.0499197	0.316447	0.266396	0.300212	0.282615	0.559878	0.775394	0.436299	0.0162627
142	0.139003	0.562929	0.843684	0.915287	0.743694	0.418546	0.189249	0.0258381	0.208542	0.238951	1.00747	1.48392	0.46313	0.217406	0.0960613	0.00276516	0.471363	1.02011	0.828058	0.827752	0.83819	0.596964	0.48323	0.546606	0.00539011	0.00395414	0.000255152	0.000126563	0.00151423	0.00911203	0.00120738	0.000266362	0.00445014	0.00451891	0	0	0	0	0	0	0.113629	0.674714	1.06153	1.18508	0.852876	0.427556	0.194278	0.00269136	0.00516809
143	0.0275468	0.199038	0.228327	0.217674	0.177278	0.0830443	0.0148421	0.000345829	0.089026	0.0464211	0.338528	0.585119	0.13911	0.0340832	0.0294154	0.00495544	0.221774	0.436028	0.271126	0.23585	0.200334	0.16715	0.195618	0.396376	0	0.00159422	0.00173664	0.00730018	0.035098	0.027097	0.00150609	0.00608068	0	0	0	0.0197964	0.081184	0.0395827	0	0	0.0164859	0.205881	0.170241	0.172376	0.162256	0.0998575	0.0622791	0.00630093	0
144	0.0399123	0.188009	0.238594	0.245091	0.280253	0.207351	0.119877	0.0109663	0.121223	0.0532217	0.491038	0.837964	0.17354	0.120737	0.0351838	0.007451	0.32196	0.620971	0.348929	0.318944	0.341963	0.323877	0.361096	0.395528	9.62157e-05	0.00304211	0.00436252	0.0193217	0.0373737	0.0272298	0.00333647	0.000729035	0	0	0.00143355	0.0352711	0.0522333	0.02652	0	0	0.0442707	0.285261	0.345351	0.338324	0.297933	0.180248	0.0941734	0.000182778	0
149	0.212107	0.589705	0.476219	0.258881	0.251801	0.34725	0.364289	0.122855	0.274585	0.202808	0.539539	0.711715	0.429628	0.157006	0.110732	0.0348465	0.568232	1.03911	0.473547	0.251198	0.259984	0.448101	0.599052	0.611204	0.0109648	0.0314387	0.0540712	0.154211	0.201289	0.112738	0.014596	0.00117718	0.00875251	0.0307282	0.104984	0.26217	0.385108	0.190436	0.00547788	0	0.1988	0.684944	0.564053	0.408679	0.297937	0.330007	0.267255	0.0160638	0.00159879
150	0.00295925	0.0581917	0.063246	0.0538622	0.0468978	0.0435594	0.0432856	0.0159433	0.0466053	0.00284422	0.0604431	0.106125	0.0137261	0.0130685	0.0136041	0.0406056	0.419814	0.612158	0.257764	0.176987	0.162758	0.19124	0.279014	0.478299	0.00832857	0.0803807	0.392096	0.786784	0.786895	0.398665	0.060836	0.00616676	0.0417707	0.291735	0.837048	1.26306	1.18167	0.657864	0.123618	0.0115428	0.00665633	0.0807064	0.0257717	0.0266469	0.021114	0.0275397	0.0407458	0.00155313	0.011468
155	0.00093301	0.0533464	0.0498324	0.0315707	0.0136027	0.00234732	0.00684819	0.00493119	0.00933713	0.00157213	0.0569865	0.113735	0.0536275	0.0120218	0.0285015	0.0248327	0.143862	0.382961	0.237616	0.235009	0.251466	0.288126	0.352769	0.541407	0.108964	0.0857601	0.0065314	0.000988089	0	0	0	6.29395e-05	0.203009	0.206797	0.0479386	0.00320447	0.00051568	0	0	0	0.00194836	0.0630523	0.0418193	0.0185166	0.00627119	0.00395803	0.0360751	0.00640843	0.145602
156	0.0515085	0.135283	0.0858282	0.0402188	0.0249389	0.0433042	0.151849	0.148931	0.0946257	0.0469728	0.0956841	0.0533436	0.0131479	0.0108077	0.0870233	0.123647	0.179844	0.297464	0.127347	0.0767633	0.0626024	0.116359	0.31962	0.603251	0.325151	0.616656	1.00329	1.36495	1.36728	0.859416	0.221873	0.0435659	0.409084	0.941181	1.66516	2.19073	2.16248	1.34731	0.350371	0.0451103	0.0498229	0.158433	0.0788008	0.0384966	0.0168908	0.0153891	0.125756	0.112623	0.400689
160	0.0703048	0.340304	0.415528	0.369537	0.226007	0.115202	0.0627926	0.0132369	0.132429	0.153887	0.673297	1.02768	0.298898	0.0832853	0.0345785	0.0022228	0.391403	0.743643	0.462222	0.403078	0.299944	0.208986	0.27247	0.443945	0.00976144	0.00854118	0.0135463	0.0274891	0.0401773	0.0313417	0.00401949	0.000702767	0.00194018	0.000111674	0.00817212	0.0250399	0.0329043	0.0201264	0	0	0.0645298	0.439439	0.525228	0.513796	0.269352	0.0971687	0.055169	0.00357598	0.00556019
161	0.0146355	0.0240924	0.00162395	0.00252835	0.00671581	0.00985282	0.0166093	0.00537858	0.0140126	0.00477595	0.000380405	0.00570197	0.00170848	0.000288528	0.00035241	0.00205267	0.111071	0.168384	0.020624	0.0112974	0.0238404	0.0470725	0.123101	0.246192	0.371709	0.826199	1.24213	1.82988	1.57317	0.961035	0.293864	0.074098	0.535969	1.38821	2.33324	3.00934	2.59975	1.43448	0.344894	0.0768002	0.00632732	0.0135109	9.08662e-05	5.37084e-05	0.00378899	0.00486029	0.00683808	0	0.378054
162	0.0258959	0.197713	0.238896	0.205967	0.0983922	0.0443874	0.0119064	0.00128572	0.125935	0.137376	0.593084	1.10232	0.385707	0.0247474	0.0231821	0.00155355	0.0770659	0.23446	0.179845	0.180148	0.144249	0.108226	0.169289	0.432317	0.00337229	0.00179058	0.00259055	0.00473374	0.00429722	0.0111894	0.00316492	0.0032214	0.00254269	0.00125602	0	0.000604796	0.000168467	0	0	0	0.0177685	0.173909	0.24963	0.323956	0.168274	0.0912438	0.038813	0.00655544	0.023586
163	0.000802477	0.0429534	0.063929	0.0744501	0.0777481	0.0668858	0.0445906	0.0145878	0.0265306	0.0191604	0.323332	0.813753	0.0640404	0.0446733	0.0263806	0.00217951	0.0675029	0.140186	0.0927599	0.0756024	0.0782098	0.0995122	0.143575	0.280563	0	0	0	0.00514446	0.0122948	0.0155328	0.001405	0.0015944	0	0	0	0	0	0	0	0	0.000190723	0.0517968	0.041965	0.0355676	0.044197	0.0486683	0.0366988	0.00120305	0.0137876
165	0.00155484	0.0476102	0.11061	0.144609	0.162099	0.132524	0.0802358	0.0130805	0.0308456	0.0135601	0.159561	0.311237	0.0955545	0.107721	0.0670108	0.0428341	0.160787	0.333968	0.22378	0.243813	0.273409	0.282608	0.346887	0.474723	0	0.000206635	0.000425687	0.000731061	0.00167356	0.00118867	0.000293462	8.27917e-05	0	0	0	0	0	0	0	0	0.00121019	0.106302	0.118821	0.145409	0.12805	0.102359	0.0978102	0.00379275	0.0119891
168	0.000825454	0.0488518	0.104655	0.12901	0.107396	0.0753325	0.0536469	0.0108481	0.015059	0.00736066	0.120337	0.155861	0.114348	0.0495169	0.0441664	0.0787204	0.136631	0.310383	0.25289	0.252343	0.234473	0.251274	0.336897	0.455885	0.0130678	0.0108058	0.00377308	0.0260214	0.0808057	0.0549553	0.0191449	0.00661581	0.00661059	0.00267048	0.00478306	0.0505397	0.128212	0.10967	0.0212672	8.13104e-05	0	0.062381	0.055849	0.0806494	0.0865565	0.0841246	0.0805276	0.00113339	0.0211113
173	0.0316928	0.194386	0.314435	0.40065	0.56414	0.615318	0.419272	0.0923116	0.119622	0.141722	0.702381	1.34126	0.28052	0.374808	0.133238	0.0131737	0.259632	0.563771	0.40937	0.493075	0.684176	0.70261	0.631378	0.496246	0	0.000347809	0	0	0.000345866	0.000874473	0	0.000596232	0	0	0	0.00378836	0	0	0	0	0.032882	0.333479	0.510177	0.575195	0.644654	0.523669	0.314053	0.0251469	0
175	0.0124734	0.038759	0.0171596	0.00303477	0.000648596	0.000760521	0.00375588	0.00474235	0.0220482	0.00026375	0.00252944	9.45083e-05	0.000135386	0.00167732	0.00133477	0.000269828	0.13357	0.202917	0.112276	0.0707183	0.0247637	0.0159992	0.0470368	0.22346	0.786873	1.4009	1.96502	2.25816	2.28612	1.77973	1.10126	0.446669	1.1332	2.25999	3.28839	3.82406	3.85368	3.12701	1.8661	0.792334	0.0150834	0.0372216	0.00686257	0.00030698	0.00015065	0.000783038	0.00150809	0.000709675	0.989726
176	0.00032382	0.00506081	0.0110389	0.0161219	0.0266813	0.0610807	0.0765089	0.0165651	0.00286418	0	0.000950689	0.00161686	0.00164576	0.0100018	0.00116377	0.000839373	0.0791286	0.142321	0.0666895	0.0481871	0.0510218	0.109531	0.258277	0.404538	1.05032	1.72566	1.99172	1.96119	1.55685	0.901914	0.394883	0.127548	1.5808	2.8336	3.50965	3.49883	2.95655	1.87695	0.742737	0.203451	3.71382e-05	0.00490512	0.000739342	0.00319236	0.0059966	0.021646	0.0257449	0	1.3616
177	0.0347739	0.159325	0.135644	0.0904859	0.107961	0.149902	0.170326	0.0269284	0.0891043	0.0402622	0.31072	0.510021	0.0520257	0.0485983	0.0321125	0.00548047	0.295783	0.529711	0.238617	0.16097	0.190668	0.295176	0.430904	0.431884	0.00484749	0.0228819	0.0645355	0.249178	0.244677	0.138272	0.00252653	0.000421418	0.00472407	0.0418876	0.221883	0.609691	0.608392	0.253104	0	0	0.0305731	0.185999	0.169951	0.132477	0.13611	0.15777	0.149191	0.00312872	0.000138908
178	1.24373e-05	0.0353148	0.085909	0.0864139	0.0649463	0.048183	0.0411552	0.00864292	0.0272902	0.0055731	0.19367	0.225943	0.0399552	0.0323565	0.0168896	0.0272291	0.136543	0.282904	0.168039	0.151856	0.158348	0.181801	0.294257	0.458246	0.0369278	0.0465836	0.0393356	0.133143	0.12768	0.112469	0.0309181	0.00955455	0.0176776	0.0439951	0.100708	0.271718	0.284698	0.156324	0.023604	0.00309214	0	0.0556182	0.0381288	0.0310184	0.0266865	0.0344995	0.0369464	0.000697106	0.0201076
179	0.175326	0.440343	0.378827	0.261738	0.1868	0.175544	0.175015	0.0500233	0.324122	0.194471	0.539145	0.749674	0.412075	0.105872	0.0731947	0.0164026	0.5197	0.830714	0.382416	0.263058	0.250086	0.316567	0.409421	0.506706	0.00111837	0.000644143	0	0.0015262	0.00705477	0.00512059	0.000323855	0	0.000951992	0	0	0.000496916	0.00326384	0.000660555	0	0	0.15535	0.541886	0.444531	0.364607	0.210962	0.178762	0.143044	0.0188311	0
180	0.132453	0.299967	0.225395	0.136614	0.112142	0.18813	0.25262	0.125508	0.24451	0.244921	0.349259	0.468383	0.449862	0.0532214	0.121624	0.122942	0.146589	0.297506	0.135091	0.101706	0.127017	0.29623	0.528705	0.684439	0.00569007	0.00284865	1.59976e-05	0.00645649	0.0537547	0.0271391	0.00983067	0.00208991	0.00529294	0.00287734	0.000169799	0.0286651	0.137574	0.0643378	0	0	0.129221	0.282038	0.135953	0.080126	0.0805181	0.188548	0.245958	0.088306	0.0239891
183	0.101602	0.240974	0.148229	0.0631653	0.0494922	0.0437663	0.0348727	0.00784875	0.0857116	0.116451	0.036716	0.0234825	0.0170089	0.00540732	0.00158978	0.00205292	0.183967	0.36671	0.179606	0.102115	0.0986776	0.109555	0.160373	0.29505	0.169188	0.433482	0.735664	1.22516	1.28257	0.818382	0.270123	0.0430843	0.246818	0.718845	1.37107	2.03388	2.00995	1.28964	0.320822	0.0348891	0.0541862	0.171763	0.0601315	0.0284834	0.0293705	0.0193434	0.00921541	0	0.22538
184	0.153271	0.324834	0.154836	0.137956	0.190257	0.202611	0.154579	0.0448275	0.214779	0.0300322	0.342238	0.578164	0.15761	0.123207	0.0671254	0.0121327	0.600748	0.945467	0.477146	0.381569	0.392175	0.382837	0.445169	0.618818	0	0.00110315	0	0	0	0	0	2.84692e-06	0	0	0	0	0	0	0	0	0.138439	0.416349	0.31672	0.303265	0.208622	0.197132	0.185379	0.0276215	0
185	0.110986	0.29138	0.221848	0.122538	0.0751245	0.0447762	0.0446414	0.0162451	0.160793	0.176554	0.274801	0.197473	0.0532818	0.0222857	0.00500155	0.000173254	0.392676	0.651286	0.2013	0.0883585	0.0890256	0.121203	0.178883	0.241575	0.0433729	0.138028	0.297512	0.790024	0.874683	0.596752	0.111246	0.00434873	0.0557914	0.222787	0.67835	1.38735	1.55995	0.916985	0.0726358	0.00219837	0.107169	0.371945	0.257959	0.141046	0.0916752	0.0684233	0.0579795	0.00283691	0.0440022
186	0.0611967	0.13153	0.130711	0.0942848	0.0673726	0.0562718	0.0627827	0.0278941	0.0792244	0.0646739	0.116045	0.0910729	0.0294246	0.0230677	0.0103389	0.00684049	0.231649	0.388087	0.177863	0.114727	0.0955014	0.125068	0.25725	0.466959	0.282884	0.583817	1.04987	1.52462	1.62269	1.19789	0.511856	0.15064	0.42492	1.08166	1.92913	2.6338	2.71918	2.03447	0.901518	0.312633	0.06071	0.135947	0.103202	0.0689201	0.0393652	0.0305266	0.0331618	0.00196872	0.235211
187	0.000922878	0.0377577	0.0865661	0.111805	0.0999616	0.082792	0.0640805	0.0183499	0.0335856	0.00375	0.274995	0.493695	0.0944309	0.0405742	0.0191189	0.0105676	0.114157	0.236968	0.162556	0.141183	0.124751	0.147406	0.271836	0.50936	0.0138227	0.00818802	0.00410454	0.0219617	0.0383711	0.0333201	0.00464756	0	0.0129434	0.00658737	0.000358863	0.0167999	0.041833	0.0244748	8.1556e-06	0	0.000398708	0.0423967	0.0410741	0.0595898	0.0514038	0.0453689	0.046507	0.00651758	0.0191397
188	0.000572723	0.0128547	0.0228197	0.0451425	0.068562	0.0636858	0.0426212	0.0114024	0.0336421	0.00217166	0.056696	0.162139	0.0479246	0.0448766	0.0163749	0.00266201	0.0567578	0.128773	0.0654108	0.0823259	0.116174	0.133681	0.163395	0.371297	0	0	0	0.0002781	0.000127213	0.000270538	0	2.40526e-05	0	0	0	0	0	0	0	0	0	0.0185561	0.0128127	0.0200375	0.0424528	0.0675481	0.049889	0.000665187	0
190	0.0529795	0.18145	0.178393	0.131955	0.0665848	0.0329376	0.0238744	0.00422607	0.120428	0.0823684	0.349419	0.579767	0.0421136	0.0388073	0.0061385	0.00238178	0.269586	0.418525	0.220698	0.150784	0.109402	0.0895515	0.175522	0.399342	0.00984384	0.0355103	0.12167	0.30733	0.261039	0.165637	0.00424675	0.00114763	0.00758335	0.0640257	0.28394	0.556916	0.49361	0.201231	0	0	0.0369366	0.190707	0.139102	0.0957145	0.0490469	0.0257757	0.017859	0.000811069	0.000454126
191	0.0580177	0.338617	0.406101	0.370354	0.234006	0.0997381	0.0389617	0.0120249	0.161049	0.0990057	0.630991	1.04856	0.52516	0.0435354	0.0295325	0.00820152	0.381864	0.751881	0.472294	0.384383	0.302872	0.236086	0.230424	0.418907	0.0050151	0.00387467	0.000451874	0.00193996	0.00823092	0.00962138	0.000862401	0.000806213	0.00135473	0	0	0	0	0	0	0	0.0435732	0.3634	0.424524	0.518541	0.302062	0.149647	0.0697946	0.00369787	0.000820769
194	0.178224	0.445974	0.384299	0.287453	0.159928	0.109722	0.0934659	0.0273568	0.227709	0.203437	0.619975	0.885493	0.0825687	0.0447722	0.0874139	0.0991158	0.400628	0.740802	0.372534	0.332359	0.328153	0.298516	0.370788	0.522026	0.0233798	0.0416854	0.0739315	0.213522	0.220467	0.128995	0.00746553	0.00100602	0.0261871	0.0635477	0.153825	0.399416	0.416757	0.183101	0.00329843	0	0.147579	0.508864	0.596716	0.485897	0.266869	0.133638	0.167809	0.0345336	0.0241913
197	0.143739	0.653032	0.81608	0.785646	0.773934	0.798131	0.533678	0.17407	0.206867	0.222442	0.70128	1.11252	1.26344	0.375873	0.377817	0.154021	0.576286	1.21119	0.935269	0.73513	0.75525	0.858642	0.669927	0.56945	0.000251954	0	0.000780061	0.0105274	0.0373377	0.0181278	0.0159858	0.0032196	0.000248467	0.00023838	0.0101443	0.040781	0.112837	0.0813827	0.0283413	0.0010216	0.143956	0.683112	0.79477	1.06509	0.964749	0.926817	0.597034	0.11857	0
198	0.0498694	0.198747	0.20099	0.180403	0.239919	0.24877	0.176653	0.0364898	0.0791877	0.0194626	0.24585	0.404759	0.179096	0.120977	0.0546041	0.00849689	0.438511	0.760267	0.403611	0.338658	0.38305	0.415343	0.401204	0.445537	0.000117292	1.50764e-05	0	0.00444236	0.00614816	0.00179386	4.12544e-05	0.00250473	0	0	0.00363573	0.011195	0.0102081	0.00321922	0	0	0.0341959	0.24025	0.220943	0.274293	0.272373	0.265839	0.198644	0.00985278	0
199	0.2168	0.420432	0.330563	0.231807	0.26301	0.412602	0.423178	0.12551	0.275216	0.20118	0.443794	0.711708	0.490308	0.200692	0.153035	0.0128316	0.330991	0.609454	0.356629	0.293552	0.312829	0.486259	0.59706	0.561517	0.0438463	0.0451707	0.0129224	0.0155533	0.025863	0.01707	0.0049428	0.000160381	0.0438537	0.0446118	0.0344368	0.0541186	0.0800238	0.0297437	0	0	0.194575	0.460777	0.351316	0.248191	0.260341	0.385799	0.305751	0.0149718	0.0560137
201	0.459756	0.859668	0.801592	0.769391	0.968313	0.946393	0.504072	0.0820572	0.538642	0.485156	0.601884	0.738132	0.473708	0.463031	0.19116	0.0339801	0.698116	1.21163	0.884861	0.841314	1.03945	1.00355	0.676169	0.402607	0	8.32878e-05	0.000146913	0.000272955	0.0003365	0.00162842	1.95026e-05	0.000531125	0	0	0.00355587	0.00784269	0.0113066	0.00339287	0	0	0.467611	0.986311	0.865298	0.820897	0.926605	0.820607	0.397405	0.00452699	0
202	0.116545	0.35718	0.367867	0.31482	0.229929	0.144816	0.0851634	0.0233208	0.176348	0.184922	0.362586	0.497471	0.0839132	0.0620501	0.0339078	0.00380438	0.458944	0.829182	0.506515	0.421763	0.368581	0.291229	0.332928	0.49383	0.00406472	0.00469237	0.000631077	0.00116108	0.00128514	0.00938834	0.0225143	0.016482	0.000427797	0.000513028	0.00127629	0.00356877	0.00945973	0.0216997	0.0269436	0.0140513	0.112698	0.450693	0.429029	0.333052	0.212022	0.116814	0.0872527	0.0109921	0.000452157
203	0.0470648	0.181942	0.0968354	0.0442324	0.0307591	0.0325959	0.0473053	0.0153463	0.0643621	0.0359698	0.162664	0.249624	0.0080272	0.00679778	0.00642613	0.00105193	0.302407	0.548245	0.193376	0.11902	0.111607	0.15069	0.213594	0.275393	0.0591854	0.105073	0.160079	0.461187	0.510516	0.297384	0.0596796	0.00282884	0.0711667	0.155461	0.438303	0.900529	0.994255	0.515841	0.0446258	0	0.0351908	0.201587	0.103655	0.0471933	0.0224195	0.0313315	0.0398679	0.000846107	0.0332222
204	0.0284589	0.0926464	0.0684883	0.0565798	0.0639037	0.0617031	0.0514076	0.00947317	0.0970376	0.0173107	0.215385	0.237061	0.0418947	0.0419136	0.00906531	0.0115001	0.322322	0.469852	0.236431	0.194161	0.199927	0.211792	0.257818	0.336175	0	0.00150322	0.0196195	0.0732614	0.130076	0.0792831	0.00217738	7.64978e-05	0	0.0520338	0.233495	0.370619	0.269682	0.0920585	0	0	0.0377119	0.145733	0.0701842	0.0468595	0.0425427	0.0356504	0.0285184	0.000690756	0
206	0.00147392	0.0407704	0.0873381	0.101714	0.0774323	0.058502	0.0485078	0.00757592	0.0420193	0.0154007	0.378044	0.771328	0.088948	0.086179	0.0141502	0.00306449	0.0710224	0.160967	0.102052	0.0856835	0.0647415	0.0507345	0.0974847	0.237855	0.00107959	0.00164093	0.00153277	0.00653353	0.00812736	0.00607563	0.000601978	0.00025324	0.00414467	0.00557646	0	0	0	0	0	0	0.00142407	0.0534458	0.057666	0.0705862	0.0477118	0.0309394	0.0205305	0	0.0580427
208	0.070559	0.12731	0.0593437	0.0320792	0.0274094	0.0398529	0.0684443	0.0250191	0.0830802	0.00610565	0.0270189	0.0270558	0.00676299	0.0140303	0.016256	0.00909769	0.268155	0.379853	0.122655	0.0676322	0.0684845	0.104848	0.328681	0.640449	0.259157	0.582178	1.04398	1.50796	1.38978	0.853213	0.189827	0.0136978	0.310454	0.934838	1.78066	2.44759	2.23933	1.25935	0.246083	0.0229538	0.0529731	0.114454	0.0399155	0.0243895	0.0215006	0.032724	0.0517736	0.00342748	0.256373
209	0	0.00336965	0.0207174	0.0467237	0.0869084	0.111142	0.0678447	0.0135321	0.00857898	0.00125469	0.0589439	0.32316	0.065629	0.0660616	0.0268294	0.00404915	0.00800488	0.0641298	0.0551498	0.100234	0.166926	0.216736	0.230857	0.287269	0	0	9.89332e-05	0.00470267	0.00464448	0.000896042	0.00236855	0.00989036	0	0	0	0	0	0	0	0.000832463	0	0.00040516	0.00399209	0.0382872	0.0974306	0.144079	0.0953569	0.000631918	0.000321668
210	0	0.0128526	0.00672979	0.0399754	0.0981051	0.223912	0.248903	0.119812	0.0278884	0.00614768	0.02599	0.0253468	0.120144	0.219267	0.190611	0.0729282	0.0445684	0.102109	0.0371402	0.0535229	0.139557	0.251136	0.442781	0.667427	0	0	0	0	0	0	0	0.000174294	0	0	0	0	0	0	0	0	0.000548114	0.0113003	0.000693659	3.96907e-05	0.0684059	0.207445	0.273802	0.0815253	0
211	0.0806102	0.233931	0.184254	0.0959165	0.0526836	0.089253	0.0962023	0.0223604	0.201051	0.045242	0.134008	0.100515	0.0259875	0.0372781	0.0303971	0.00451504	0.489803	0.85268	0.509062	0.415642	0.363365	0.344258	0.389645	0.52636	0	0.000119859	0	0.00103064	0.00305455	0.00489385	0.0155325	0.0193093	0	0.00295942	0.0171533	0.0491713	0.0814957	0.100229	0.0754907	0.0465519	0.0918808	0.314869	0.164805	0.0752778	0.0484838	0.0708342	0.0700646	0.00472224	0
213	0.0113518	0.0423106	0.0328228	0.0263836	0.0118478	0.00126125	0.00524703	0.0108084	0.0244183	0.00751751	0.019393	0.00902144	0.00144361	0.00134117	0.00174033	0.0138853	0.228426	0.313661	0.0833538	0.037035	0.0200533	0.0309613	0.10447	0.216936	0.0776534	0.234688	0.823171	1.50139	1.76752	1.29957	0.627347	0.18289	0.142197	0.555292	1.44631	2.31673	2.72839	2.14562	1.11217	0.391242	0.00649629	0.04648	0.0194977	0.0130925	0.00311222	0.000673174	0.00131695	0.000823448	0.0577108
214	0.00950589	0.0685459	0.0755466	0.0838718	0.0998703	0.129824	0.153741	0.031778	0.0463014	0.011656	0.103323	0.216561	0.475991	0.0394168	0.0252914	0.0127048	0.442507	0.718181	0.307111	0.235778	0.24079	0.318024	0.413699	0.455614	0.00236306	0.0201244	0.120218	0.247115	0.234513	0.0637053	0.0105169	0.00132089	0.0243279	0.16464	0.497285	0.698166	0.643063	0.259567	0.0152732	6.79545e-05	0.0157284	0.131781	0.0884789	0.16649	0.168274	0.183915	0.112229	0.00120679	0
216	0.281016	0.785651	0.915546	1.05537	1.36299	1.3695	0.945735	0.29618	0.425936	0.521007	1.31152	2.0015	0.777037	0.785888	0.395782	0.0502189	0.496648	0.951604	0.68284	0.824165	1.27028	1.32635	1.19351	0.923282	0	0	0	0.000106343	0.000886768	0	0	0	0	0	0	0.00103485	0	0	0	0	0.262604	0.928454	1.28706	1.4853	1.57819	1.35548	0.912602	0.16722	0
217	0.000214913	0.0138453	0.00750461	0.00797165	0.00865109	0.00607751	0.00514661	0.000722066	0.00406739	0.00102994	0.00909435	0.00353811	0.00183169	0	0	0.00366077	0.1202	0.235937	0.0698791	0.0330658	0.0258348	0.0274481	0.0829843	0.248093	0.169117	0.389275	0.897612	1.72615	1.91894	1.4081	0.547878	0.116476	0.340802	1.0238	2.06275	3.10602	3.26617	2.28053	0.770239	0.155075	0	0.00789663	0.00438554	0.0055915	0.00522895	0.00369078	0.00195551	0	0.157308
218	0.00973575	0.166131	0.270398	0.285789	0.179023	0.0686984	0.0285173	0.0126089	0.0859297	0.0878631	0.555427	0.922141	0.376156	0.0228426	0.0165249	0.00733894	0.219806	0.512727	0.316645	0.297725	0.268449	0.223026	0.251625	0.505733	1.44718e-05	0.00425776	0.00271549	0.00159238	0.000544551	0.00341381	0.00216187	7.84198e-05	0	0	0	0	0	0	0	0	0.00177572	0.194003	0.292971	0.382746	0.21213	0.0979154	0.0599874	0.0026879	0
219	0.0105049	0.0474323	0.0152504	0.00486234	0.000515466	0.00236051	0.0071033	0.00429711	0.0631099	0.0172872	0.124929	0.24893	0.132224	0.00523404	0.0105782	0.00498877	0.336487	0.526452	0.0882794	0.0263417	0.0115273	0.0126493	0.104583	0.39371	0.000184733	0.00606083	0.0287622	0.121642	0.220703	0.124473	0.0178583	0.00133762	0.000243043	0.0183257	0.136281	0.366985	0.469904	0.224028	0.00436844	0	0.00777864	0.0821211	0.022578	0.0040654	0.000809019	6.41854e-05	0.00728034	0.00148542	0
220	0.107891	0.303805	0.295293	0.282162	0.271688	0.23673	0.122297	0.0252408	0.160155	0.0965277	0.344266	0.403626	0.0864559	0.0745033	0.0335865	0.0075946	0.490125	0.875242	0.538169	0.615097	0.712377	0.620294	0.453963	0.427277	0	8.35695e-05	0.000625326	0.00285503	0.00204256	0.0121811	0.000540654	0.00594834	0	0	0	0.0259457	0.0326768	0.0262383	0.0014475	0	0.0988884	0.444973	0.377503	0.344803	0.279709	0.21268	0.128028	0.00576026	0
222	0.00230716	0.0338634	0.0674001	0.111547	0.157257	0.149752	0.0686606	0.00758466	0.0363721	0.00549846	0.167645	0.439549	0.107033	0.1126	0.0609248	0.0103771	0.176123	0.374262	0.215377	0.217415	0.237872	0.215169	0.150351	0.222011	0	0.000342212	0	0.000311046	0	0	0	0.0004684	0	0	0.0012985	0.0144029	0.00234267	0	0	0	0.00436743	0.0650661	0.0631647	0.119783	0.15958	0.173959	0.0896296	0	0.00248158
223	0.000518269	0.0198988	0.0100074	0.0033531	0.00303837	0.00999875	0.0362883	0.0295402	0.00419179	0.00014905	0.0143213	0.00569168	0.000294546	0.000346753	0.00241508	0.0058609	0.0698652	0.195042	0.041999	0.00829537	0.00725203	0.0498961	0.219912	0.444675	0.240397	0.415695	0.624682	1.30655	1.61663	1.19489	0.421735	0.0590391	0.234029	0.507706	1.13599	2.13761	2.6453	1.89137	0.546908	0.0615343	0	0.00915474	0.00067109	0	0.00030154	0.00245772	0.0203923	0.00167283	0.222667
224	0.284845	0.693788	0.715212	0.739016	0.910934	1.0176	0.736928	0.21875	0.462348	0.40434	1.04954	1.36939	0.558535	0.712665	0.306425	0.0607065	0.617297	1.03155	0.610525	0.617737	0.782844	0.866171	0.851583	0.628568	0	0	0	0	0	0	0	0.00141211	0	0	0	0	0	0	0.00183609	0.00552297	0.299122	0.917686	0.995142	0.957983	0.93827	0.858572	0.601693	0.0596309	0
225	0.131891	0.323282	0.16738	0.0925875	0.0268337	0.00267566	0.00607781	0.00515203	0.216062	0.0711263	0.499138	0.799151	0.084721	0.00411875	0.007416	0	0.524231	0.803673	0.298314	0.141605	0.0565541	0.0319853	0.0616785	0.286901	0	0	0	0.00100525	0.00719418	0.00843826	0.00273179	0.00117046	0	0	0	0	0	0	0	0	0.093527	0.410516	0.243068	0.130778	0.0385557	0.0045189	0.00289501	0	0
226	0	0.0147602	0.0423259	0.063325	0.0635651	0.07011	0.0889573	0.0251603	0.0148953	0.015042	0.37707	1.03405	0.124116	0.137756	0.0427776	0.0129741	0.0151203	0.0576226	0.0629221	0.0655761	0.065691	0.0630658	0.146845	0.387995	0	0	0	0.000182791	0.000601981	0.000217335	0.000493072	0.00546257	0	0	0	0	0	0	0	0	0	0.0114778	0.0174494	0.0394505	0.061937	0.0453455	0.0302409	0.000556337	0.00286634
227	0.124533	0.370778	0.349815	0.308564	0.300027	0.317905	0.272049	0.0822704	0.261865	0.170741	0.401568	0.514051	0.346505	0.106692	0.0986326	0.0380189	0.40072	0.694711	0.388463	0.330202	0.347151	0.43067	0.583195	0.667322	0	2.61205e-06	0	0.00584555	0.0195216	0.00589562	0	0.000157238	0	0	0	0.0121222	0.0357608	0.0100448	0	0	0.122055	0.445708	0.324638	0.295906	0.308086	0.324539	0.258443	0.0393366	0
229	0.219618	0.430859	0.317127	0.22228	0.151568	0.166236	0.152153	0.0259169	0.27216	0.322	0.781039	0.831599	0.0160868	0.0771016	0.0790119	0.0847413	0.486771	0.741923	0.30355	0.29973	0.342904	0.359484	0.483377	0.597286	0.0254527	0.0541205	0.0894272	0.141392	0.108545	0.0191194	0	0	0.0157406	0.0745474	0.191116	0.388779	0.226677	0.0433321	0	0	0.205867	0.614408	0.613516	0.412755	0.243204	0.112455	0.195648	0.0110321	0.0134757
230	0.0240468	0.212641	0.245059	0.264085	0.251542	0.192907	0.126976	0.0574028	0.0582263	0.0560145	0.381687	0.403253	0.207478	0.11961	0.0643332	0.0400287	0.363963	0.640238	0.314413	0.305188	0.304061	0.287724	0.361903	0.548634	0.00619599	0.00294072	0.0026271	0.0211002	0.0549838	0.031657	0.00391184	0.000148927	0.00266977	0.00321462	0.0190934	0.0675871	0.118894	0.0690261	0.00437831	0	0.0173018	0.244443	0.249165	0.305592	0.260082	0.204936	0.14473	0.0357205	0.00198647
231	0.0558158	0.152608	0.088986	0.064081	0.0730435	0.0968767	0.0949699	0.026727	0.0719743	0.0260902	0.157917	0.251613	0.0239521	0.0295443	0.0142147	0.0162651	0.269653	0.434702	0.175198	0.136769	0.151225	0.247745	0.350339	0.475204	0.210359	0.432231	0.587863	0.966268	0.722727	0.479081	0.0891761	0.0168257	0.232889	0.64404	1.12101	1.61319	1.44114	0.753924	0.114219	0.0133318	0.0324475	0.178745	0.139629	0.0856509	0.0785393	0.0848254	0.0753391	0.000949902	0.178508
232	0.00677847	0.0603108	0.0780656	0.0772156	0.0594434	0.060405	0.0562327	0.017549	0.0772133	0.0398258	0.213564	0.384851	0.297236	0.0793584	0.027354	0.00641916	0.0541912	0.158865	0.100851	0.0968913	0.0770996	0.0705169	0.093589	0.242912	8.47168e-05	0.00187369	0.00405402	0.00626766	0.00850526	0.00522207	0.000608232	0.00018008	0	0.000105648	0.000909658	0.00127407	0.000857169	0	0	0	0.0113023	0.0792787	0.0552005	0.0477371	0.0455144	0.0575847	0.0479167	0.00295157	0.00508212
234	0.0178965	0.206938	0.232678	0.124637	0.0540742	0.0294039	0.0333942	0.00345844	0.0511121	0.0133965	0.227349	0.281185	0.215969	0.00886411	0.0396676	0.0865974	0.328166	0.781109	0.420961	0.275847	0.244681	0.288133	0.358235	0.523293	0.00563111	0.00723274	0.0742542	0.206965	0.234748	0.099491	0.00182005	0.000338874	0.00398859	0.0304984	0.206839	0.391365	0.441485	0.195329	0.00677969	0	0.0100108	0.216453	0.207066	0.201447	0.0773509	0.0513968	0.112763	0.0155466	0.000361607
235	0.0426797	0.169795	0.224673	0.213352	0.148163	0.0950972	0.0525514	0.00825481	0.0719112	0.0795098	0.280134	0.299491	0.127428	0.0566268	0.0250791	0.00310566	0.293684	0.582541	0.349166	0.308042	0.244527	0.199522	0.284633	0.507154	0.144094	0.126566	0.0584509	0.108083	0.113022	0.0596109	0.0150195	0.00819137	0.164348	0.159877	0.117196	0.147754	0.151794	0.0543401	0.000243057	0.000299205	0.0412677	0.225718	0.222664	0.212709	0.135162	0.0864899	0.0562445	0.00593342	0.104558
236	0.123545	0.290292	0.264199	0.173908	0.0796421	0.0502132	0.0651237	0.0293406	0.267821	0.120656	0.263324	0.289576	0.0830787	0.0533628	0.0280522	0.00667301	0.449237	0.770885	0.457923	0.339785	0.260269	0.252191	0.378178	0.59851	0	4.01338e-05	0	0	0	0	0	0	0.000107508	0.000112217	0	0.000849212	0.000986309	0	0	0	0.14245	0.433962	0.265561	0.154807	0.0600447	0.0492619	0.0831058	0.0110414	0.00171161
240	0.0012964	0.069008	0.0686971	0.0444424	0.0498757	0.0663507	0.084425	0.0146301	0.0272312	0.00899568	0.15003	0.398421	0.0690409	0.023346	0.0132242	0.00960422	0.235095	0.472843	0.237073	0.158101	0.174066	0.2321	0.363478	0.459875	0.00586562	0.0112022	0.0355368	0.168184	0.230551	0.085101	0.00677841	3.10847e-06	0.00600355	0.0429566	0.245153	0.488676	0.50091	0.198992	0.00190111	0	0.00544764	0.0993505	0.0572838	0.075963	0.0807216	0.075157	0.0767926	0.00250098	0.00294935
241	0.00704555	0.0257313	0.00514159	0.000108263	0	0.00265535	0.0102792	0.00555031	0.00832527	0	0.00281669	0	0	0	0	0	0.0760424	0.157296	0.0315669	0.00483395	0.0044837	0.0279821	0.0956061	0.200248	0.272884	0.536998	0.785609	1.5609	1.49773	1.05679	0.249093	0.0152761	0.345668	0.915245	1.76254	2.70554	2.6919	1.56133	0.241077	0.000114029	0.00254804	0.0120574	0.000518744	0	0	0.00185636	0.00550666	0	0.224091
243	0.199522	0.590561	0.508799	0.259769	0.0534224	0.000629769	0.000418851	0.000822012	0.238415	0.169675	0.62187	0.63193	0.024156	0.0023238	0.00521587	0.00210234	0.696253	1.15349	0.545699	0.284385	0.0907836	0.0288578	0.0739323	0.373251	0.0129891	0.00661168	0	0.0030224	0.00717169	0.0141964	0.00693322	0.00358317	0.0124506	0.00467566	0	9.8295e-05	0.000363112	0	0	0	0.164041	0.688066	0.577452	0.276107	0.0405841	0.000337158	0.00076623	3.92135e-05	0.00191252
244	0.13437	0.292444	0.230107	0.136942	0.132177	0.14728	0.108742	0.0282902	0.180566	0.125872	0.213281	0.200669	0.13322	0.111615	0.048157	0.0161972	0.253522	0.437797	0.255971	0.18685	0.198221	0.251696	0.342579	0.462694	0	0.0001457	0	0.000985591	0.0112062	0.0118929	0.0105494	0.00942931	0	0	0	0.000510795	0.00401299	0.00581931	0.0134434	0.0125293	0.112284	0.277686	0.149189	0.0745512	0.113295	0.149605	0.12668	0.00898178	0
246	0.127887	0.406282	0.413168	0.325274	0.190079	0.10703	0.0958961	0.0381319	0.292328	0.232167	0.846201	1.20899	0.165902	0.107949	0.0461478	0.000660657	0.479503	0.769509	0.404581	0.31059	0.235399	0.212257	0.351863	0.615828	0	0	0	0	0.00169784	0.00282743	0.000225772	1.94079e-05	0	0	0	0	0	0	0	0	0.116271	0.543327	0.559271	0.423411	0.203398	0.111323	0.106565	0.0121022	0
247	0.0822484	0.295201	0.223445	0.101256	0.0466676	0.0218695	0.022043	0.0119673	0.109813	0.0462359	0.124161	0.0405281	0.0179461	0.00596933	0.00802881	0.0240142	0.504159	0.918422	0.483439	0.286891	0.217417	0.226518	0.352026	0.617722	0.0110929	0.0185606	0.0622985	0.288808	0.543764	0.380541	0.102194	0.0209947	0.0197735	0.0457513	0.167804	0.443165	0.702461	0.523588	0.0936146	0.0238641	0.0814388	0.322832	0.16164	0.0792547	0.0323597	0.0192673	0.0327154	0.00361718	0.00474562
249	0.0104433	0.0467241	0.0833499	0.0749853	0.043823	0.0360611	0.0277301	0.0109282	0.0179108	0.0211067	0.519025	1.04131	0.0656573	0.02672	0.0163387	0.00282634	0.0278044	0.0925596	0.0518825	0.0397269	0.0380198	0.0419054	0.058324	0.154105	0.0087206	0.00495211	0.00221484	0.0124722	0.0213368	0.0201724	0.000707891	0.000193836	0.00129233	0.000204325	0	0	0	0	0	0	0.00789663	0.0480143	0.0748442	0.0550225	0.036764	0.0392404	0.0342265	0.00267885	0.00135979
251	0	0.00164014	0.00657934	0.0144335	0.00156724	0	0.00106925	0.00208051	0.00912084	0.000897956	0.126218	0.423512	0.00184113	0.00110659	0.00154458	4.80312e-05	0.0203931	0.0975343	0.0384028	0.0282209	0.00765871	0.00311885	0.0384517	0.222273	0	0.00063493	0.010666	0.102552	0.113726	0.0650993	0.000822009	0.0017098	0	0	0.00228042	0.0860713	0.104822	0.0208629	0	0	0	0.00288114	0.000220326	0.000842613	0.000168376	0	0.000130006	0	0
252	0	0.0116754	0.0157928	0.0174736	0.0166554	0.0126491	0.0167932	0.00277949	0.00576398	0.00477817	0.0192682	0.0276534	0.0059761	0.00495643	0.000579136	0.000211569	0.0641558	0.123202	0.0670384	0.0652303	0.0678395	0.0726397	0.119205	0.209653	0.471946	0.912157	1.20612	1.68966	1.39366	0.84785	0.152652	0.0110593	0.607232	1.38975	2.21743	2.86474	2.4572	1.27882	0.152767	0.0130691	0.000123774	0.0149628	0.0102175	0.014195	0.0156234	0.00913956	0.00250508	0	0.538534
253	0.137017	0.47869	0.553219	0.576124	0.514619	0.328475	0.175941	0.0314993	0.210549	0.153167	0.746791	1.10822	0.337364	0.12487	0.055455	0.0162406	0.473518	0.894701	0.542427	0.528628	0.551529	0.485751	0.52429	0.645178	0.00256828	0.0134663	0.0118903	0.0281304	0.0260619	0.0106623	0.000122762	0.00190554	0.00126924	0.00241586	0.00753285	0.0733698	0.1022	0.0481727	0	0	0.105648	0.540063	0.647093	0.716835	0.585341	0.347966	0.19293	0.0157184	0.000207619
255	0.000583186	0.0523713	0.1128	0.15126	0.259865	0.504783	0.519323	0.174894	0.0537293	0.0175174	0.413706	0.950386	0.132336	0.324827	0.231615	0.0761471	0.112231	0.301766	0.22664	0.260545	0.411591	0.598318	0.759079	0.724187	0.000342031	0.00414101	0.000147097	0.000123218	0.00131906	0.00249519	0.000177768	0.00187642	0	0	0	0.00242203	0	0	0	0	0.00131694	0.0731257	0.111546	0.178667	0.289738	0.390298	0.448523	0.0874308	0
256	0.0976284	0.45029	0.346669	0.214202	0.181184	0.248289	0.405875	0.322308	0.133886	0.0513067	0.160329	0.18837	0.269324	0.13323	0.351918	0.283933	0.678082	1.27663	0.691108	0.335596	0.257314	0.27439	0.388906	0.608666	0.00788653	0.0161296	0.0700102	0.246419	0.440035	0.199429	0.0416171	0.00591354	0.0296098	0.0903148	0.229894	0.457473	0.747215	0.569924	0.166973	0.017345	0.11964	0.468872	0.241638	0.21605	0.192826	0.262403	0.420473	0.28424	0.000665029
257	0.00928377	0.0863656	0.171843	0.260704	0.322142	0.349349	0.242998	0.0758202	0.0440015	0.0366833	0.148533	0.309924	0.278307	0.155298	0.17601	0.0298664	0.126882	0.33948	0.356719	0.476186	0.569589	0.580685	0.47941	0.526102	0	0	0	0	0.000685519	0.00214612	0.00305223	0.00295583	0	0	0	0	0	0.000335627	0.00456185	0.00639769	0.00837265	0.146349	0.175563	0.258498	0.269354	0.304533	0.232393	0.0232174	0
262	0.39182	0.945205	0.95537	0.752591	0.640915	0.483104	0.294903	0.0591407	0.504056	0.466713	0.93563	1.12057	0.885024	0.254498	0.112907	0.0321269	0.632619	1.14983	0.734623	0.51073	0.447672	0.425908	0.401388	0.463239	0.00191081	0	0	5.41803e-05	0.00852434	0.000146002	8.72151e-05	0.000621556	0.00282047	0.000804852	0	0.00516646	0.0500813	0.019756	0	0	0.36363	0.972187	0.922635	0.814386	0.608342	0.433339	0.212895	0.0131404	0.00203232
263	0.0889445	0.232773	0.148236	0.116113	0.192843	0.259197	0.191615	0.0409419	0.228523	0.0649922	0.410638	0.707584	0.363335	0.191998	0.176712	0.026957	0.410669	0.642731	0.304997	0.240219	0.225275	0.254115	0.280889	0.40303	0	0	0	0	0	0.000171006	0.000199381	0	0	0	0	0	0	0	0	0	0.0979228	0.33338	0.228081	0.218371	0.207824	0.204945	0.132684	0.00242503	0
264	0.00360298	0.0338655	0.0539	0.0563976	0.0370109	0.0300866	0.0329723	0.0115733	0.0419396	0.0252846	0.20035	0.409412	0.18936	0.0202592	0.0259064	0.00808295	0.113282	0.258143	0.152587	0.136596	0.116349	0.113969	0.216527	0.490048	0.0411105	0.0767553	0.126933	0.257921	0.283645	0.190972	0.0349386	0.000716597	0.0272586	0.0905	0.223677	0.418402	0.422807	0.239585	0.0250467	0	0.000132896	0.0565312	0.0779973	0.0695806	0.0385775	0.0198321	0.0317615	0.00209486	0.0401735
265	0.0118869	0.0345329	0.0167386	0.00496618	0.0623214	0.187416	0.191079	0.0520335	0.0343778	0.0014573	0.000429821	0	0.0265034	0.0482912	0.0862846	0.0436261	0.0743321	0.142844	0.0301313	0.0256096	0.0738867	0.229474	0.359126	0.532524	0.486619	1.02969	1.62984	1.85022	1.39611	0.523073	0.0475825	0	0.732291	1.56054	2.57999	2.88377	2.42613	1.07751	0.0796171	0	0.0113563	0.0433603	0.000377487	0	0.00772155	0.130631	0.179584	0.0159776	0.602479
267	0.0423203	0.243681	0.292997	0.259446	0.213471	0.209691	0.205604	0.0711904	0.119249	0.0726559	0.416675	0.609883	0.456568	0.111342	0.0628362	0.0139546	0.361329	0.707811	0.389664	0.308793	0.269302	0.316588	0.431254	0.546681	0.00697361	0.0149977	0.014179	0.0305505	0.0493701	0.0123265	0.000738225	0	0.00257337	0.0106683	0.0581987	0.101898	0.16043	0.0702117	0	0	0.0364441	0.292375	0.307679	0.339062	0.238844	0.219164	0.179085	0.0156259	0.000807302
268	0.00501097	0.0658451	0.129703	0.1877	0.228797	0.206879	0.13605	0.0231352	0.060204	0.027304	0.444342	0.87337	0.151704	0.153947	0.0819023	0.0300536	0.212544	0.426799	0.304971	0.334126	0.357733	0.366855	0.445934	0.545006	0	0.000918473	0.00246865	0.00468735	0.0046991	0.00418917	0.000877529	0.000131224	0	0	0	0.0169126	0.0159257	0.00516335	0	0	0.0057372	0.143451	0.186771	0.229769	0.216002	0.184144	0.144769	0.00547553	0
270	0.0126727	0.135874	0.221916	0.243777	0.198518	0.157697	0.106669	0.0386952	0.114822	0.0421374	0.779831	1.30956	0.295241	0.158383	0.102638	0.0156006	0.154019	0.340848	0.251282	0.237924	0.173771	0.150019	0.196332	0.324115	2.15486e-05	0.000243134	0	0	0.00144971	0.00659793	0.00057196	0	0	0	0	0	0	0	0	0	0.00327473	0.144626	0.153501	0.195685	0.157285	0.131928	0.0891261	0.012901	0
273	0.0112658	0.0472318	0.029608	0.0132306	0.00587756	0.00314601	0.00609395	0.0022604	0.042386	0.00718601	0.0431742	0.0198497	0.00320957	0.00091773	0.000199318	0.0013409	0.213938	0.394184	0.190356	0.101024	0.0572631	0.0547763	0.120408	0.288453	0.0187758	0.0931625	0.255344	0.657837	0.832003	0.606856	0.153915	0.00679624	0.0503332	0.222986	0.645956	1.1959	1.35643	0.937461	0.194567	0.00378991	0.0112809	0.0616117	0.011318	0.00526819	0.00209341	0.000808855	0.00027192	0	0.014452
274	0.00162149	0.0232913	0.0456726	0.070388	0.050041	0.0342157	0.0284431	0.00847152	0.0581504	0.0352631	0.565573	1.25383	0.0871528	0.0606536	0.00882761	0.013795	0.0195108	0.0839667	0.0696542	0.0801593	0.077839	0.0834554	0.137974	0.322588	0	0	0	0	0	0	0	0.000574406	0	0	0	0	0	0	0	0	0.000834252	0.0255635	0.0358287	0.0386006	0.039142	0.0318968	0.0250343	0.000417891	0
275	0.0381246	0.388473	0.60964	0.679073	0.610072	0.423095	0.219648	0.0310053	0.115869	0.155158	0.715928	1.03136	0.581254	0.240088	0.14116	0.0542578	0.433172	0.924316	0.60604	0.541097	0.541417	0.493805	0.442697	0.598078	0.0226601	0.0191677	0.00705486	0.00856035	0.00507146	0.00374141	0.00493933	0.000827645	0.0157218	0.0168853	0.0155367	0.0244	0.0504968	0.0123141	0	0	0.0367038	0.47105	0.650978	0.79058	0.625429	0.464029	0.299121	0.031523	0.00736932
278	0.00258153	0.045068	0.0731499	0.0830289	0.109512	0.162564	0.149617	0.0442857	0.0529492	0.00556755	0.114514	0.227543	0.157567	0.145112	0.0575888	0.0143317	0.211887	0.380133	0.226977	0.194952	0.188989	0.233796	0.34848	0.53559	0	0	0	0	0	0.000466783	0	6.67226e-05	0.000103418	0.000529658	0	0.000119435	0	0	0	0	0.00145482	0.0622675	0.0246095	0.0373933	0.0818226	0.138855	0.129796	0.00840449	0
279	0.00305708	0.110523	0.186888	0.273456	0.346833	0.316622	0.19945	0.0438714	0.0485265	0.0146637	0.242409	0.469453	0.161241	0.175852	0.0903859	0.0351645	0.382973	0.654497	0.428471	0.451316	0.514331	0.51625	0.510351	0.520879	0.0036003	0.00536193	0.0097962	0.0256586	0.0179806	0.00733298	0.00103479	0	0.000601829	0.0176423	0.0663747	0.116995	0.0721707	0.0215837	0.000556804	0	0.0155341	0.182762	0.196044	0.294281	0.342615	0.293365	0.211895	0.00969104	0
280	0.239767	0.680989	0.638603	0.472456	0.407584	0.408334	0.372362	0.128772	0.317656	0.266013	0.910511	1.17194	0.423554	0.257391	0.119294	0.0126174	0.708523	1.21551	0.654259	0.490457	0.480495	0.52497	0.602034	0.60306	0.000262256	0.0010885	0	0.000688034	0.000581618	0.000635553	0	0.00036502	6.26885e-06	0	0	0	0	0	0	0	0.203304	0.830184	0.87935	0.735301	0.481744	0.383394	0.308459	0.0422975	0
284	0.27944	0.526079	0.266883	0.0515053	0.0216337	0.0317633	0.0982203	0.0603905	0.319208	0.238364	0.189903	0.10423	0.0837626	0.00137853	0.00638116	0.0178459	0.460622	0.719315	0.265667	0.0918455	0.0421405	0.0778383	0.248995	0.420442	0.00777483	0.0445614	0.172244	0.480744	0.621046	0.394611	0.133994	0.0384464	0.0114145	0.119237	0.420133	0.859318	0.99142	0.637137	0.110089	0.0201617	0.224534	0.525127	0.194089	0.0355005	0.0112251	0.0266864	0.0471023	0.0129312	0.0162152
286	0.0534065	0.294127	0.375918	0.435661	0.423732	0.279572	0.147818	0.0400352	0.126112	0.0683973	0.515279	0.810036	0.351788	0.173846	0.233724	0.15295	0.38238	0.741256	0.396304	0.364524	0.470728	0.488867	0.416649	0.508348	0.00759526	0.00352118	0.00638494	0.0323543	0.0337013	0.00654132	4.02587e-05	0	0.0361037	0.05654	0.068833	0.0864566	0.0716937	0.0099528	0	0	0.0315295	0.301983	0.41696	0.545698	0.429379	0.265348	0.247112	0.0602779	0.0240228
288	0.000399231	0.030617	0.0740002	0.180334	0.347225	0.357495	0.178056	0.0405092	0.0144218	0.0213648	0.10568	0.412502	0.193224	0.160737	0.0544523	0.0149011	0.0727218	0.277953	0.346403	0.506348	0.653279	0.612144	0.47899	0.443217	0.00143494	0.000339669	0	0.00218952	0.00128012	0.00129736	0.0458995	0.0702711	0.000333747	0	0	0.000845232	0.000569057	0.00815317	0.0718356	0.0892924	0	0.0495045	0.0830536	0.205364	0.362564	0.349348	0.182387	0.0169157	0.00251863
289	0.00600416	0.0700318	0.091165	0.0842938	0.0687029	0.0964128	0.133234	0.0644837	0.0159912	0.02644	0.277096	0.382005	0.127523	0.118452	0.0553159	0.0473462	0.0621554	0.161506	0.0411686	0.019069	0.0207713	0.0645681	0.230368	0.377298	0.421724	0.633962	0.49621	0.867419	0.547631	0.350185	0.0126919	0.00017759	0.470895	0.857024	1.15663	1.62099	1.33842	0.580582	0	0	0.00053852	0.0966739	0.134412	0.137966	0.114592	0.120907	0.136398	0.0404657	0.461695
291	0.0779566	0.485205	0.594126	0.379564	0.0836335	0.0042622	0.00775818	0.00331481	0.133487	0.134412	0.571903	0.579353	0.166354	0.0122739	0.027077	0.00278173	0.514505	1.07456	0.719605	0.461513	0.289628	0.188375	0.262692	0.573646	0.024427	0.0125759	0.000471012	0.00234998	0.00217717	0.00163724	0	0.00126078	0.0333952	0.0240347	0.000163256	0.000314527	0.00173249	0	0	0	0.0605955	0.561398	0.598704	0.481316	0.0987482	0.0230742	0.0575465	0.0119497	0.0137649
292	0.0946598	0.357078	0.400079	0.337672	0.253142	0.221944	0.192029	0.0732262	0.259554	0.217057	0.767634	1.16247	0.189968	0.209249	0.0787142	0.0266346	0.278303	0.496462	0.291199	0.228542	0.188792	0.217952	0.354428	0.520583	0.00311015	0.00945745	0.00740442	0.0513816	0.0637528	0.0464374	0.0012186	0	0.00365437	0.00604976	0.0249189	0.0892551	0.112627	0.0592158	0	0	0.0948269	0.422814	0.427776	0.324916	0.233281	0.172489	0.165379	0.0240317	0.0261233
293	0.27445	0.78542	0.901615	0.969694	0.964311	0.677961	0.326482	0.0432588	0.39562	0.457167	1.2882	1.99695	0.783331	0.368449	0.168603	0.00556654	0.505456	0.954719	0.653501	0.658505	0.823118	0.683316	0.567422	0.601559	0	0	0	0.00119777	0.00126155	0	0	0.00362958	0	0	0	0	0	0	0	0	0.231474	0.853667	1.19573	1.37253	1.1654	0.695487	0.323489	0.0305657	0
294	0.264667	0.570181	0.422619	0.332131	0.346223	0.24206	0.0781026	0.00123914	0.353861	0.222076	0.556171	0.814273	0.165394	0.140713	0.0317253	0.00119468	0.616987	0.998616	0.48019	0.396956	0.416557	0.32245	0.193042	0.180342	0	0.000224781	0.00612093	0.0364025	0.0314067	0.0123027	0.000255088	0	0	0	0.0201003	0.235221	0.208475	0.0384966	0	0	0.265027	0.717679	0.562383	0.427817	0.393649	0.220037	0.0518717	0	0
296	0.0245301	0.143485	0.184468	0.151044	0.0878218	0.081705	0.0874622	0.016611	0.0434815	0.0332316	0.333258	0.384109	0.0381707	0.0290519	0.0168872	0.0106919	0.262664	0.489423	0.299442	0.264043	0.222384	0.259578	0.384481	0.47513	0.00389207	0.00942508	0.0242216	0.147303	0.135242	0.102634	0.00245457	0.00270227	0	0.000769904	0.0871921	0.309583	0.324215	0.137504	0.000411281	0	0.0226954	0.178605	0.149304	0.131814	0.0850509	0.0750629	0.0688265	0.000446041	3.38469e-05
297	0.00540456	0.0479638	0.0556022	0.0544098	0.0606699	0.0690476	0.0585901	0.0192815	0.0336202	0.010064	0.160529	0.462834	0.0393002	0.0466583	0.0279959	0.00294737	0.0831648	0.183632	0.10764	0.097951	0.106458	0.137414	0.225494	0.438619	4.19191e-05	0	0	0.000510417	0.000643715	0.00120156	0	0.000265045	0	0	0	0	0	0	0	0	0.00529752	0.0568724	0.0376418	0.0286706	0.039979	0.0591309	0.0559976	0.00499157	0.000611531
299	0.0272517	0.0930332	0.0704812	0.0497622	0.0206301	0.0224054	0.037083	0.012619	0.048658	0.0169875	0.0494072	0.0700279	0.12795	0.00959853	0.00948299	0.0150888	0.192451	0.331188	0.153422	0.120579	0.0964544	0.141501	0.306417	0.526834	0.190538	0.387378	0.579069	0.803762	0.622507	0.27796	0.0368825	0.00165892	0.267211	0.62515	1.0229	1.22589	1.02352	0.432144	0.0468446	0	0.0231647	0.100506	0.0600188	0.056749	0.0184878	0.0196688	0.0483246	0.00275024	0.175625
300	0.186939	0.576055	0.67384	0.709639	0.794982	0.825498	0.567415	0.163993	0.223254	0.204201	0.619622	0.933673	1.08116	0.378872	0.226688	0.0187384	0.576768	1.06119	0.833048	0.662054	0.692872	0.798299	0.721919	0.598709	0.00115852	0.00612304	0.00212153	0.00271009	0.00203156	0.00020858	0.00371757	0.0154204	0	0	0	0.00274232	0.019672	0.00600295	0.00616863	0.0104437	0.155394	0.624433	0.696951	0.932673	0.890849	0.822685	0.445979	0.029638	0
302	0	0.0101554	0.0289155	0.0474088	0.0549066	0.0624118	0.0354586	0.00198595	0.0293963	0.0103245	0.17954	0.559402	0.0691641	0.0957638	0.0805365	0.00389545	0.0343525	0.139515	0.122935	0.151164	0.151559	0.111647	0.104454	0.223744	0	0	0	0	0	0	1.35725e-05	0.00327148	0	0	0	0	0	0	0	0	0	0.0271763	0.0487572	0.057156	0.0559871	0.0753908	0.044896	0	0
303	0.0675835	0.147031	0.0890007	0.0475437	0.0245795	0.0161152	0.0149734	0.0067442	0.10684	0.0149913	0.325093	0.719077	0.160038	0.020128	0.00240769	0.0039079	0.204703	0.32242	0.132373	0.0628802	0.0280317	0.0258527	0.0673089	0.192821	0.00628032	0.000422397	0	0.00462458	0.0212811	0.0279663	0.00443431	0.000946398	0.00463083	0.000161481	0	0	0	0	0	0	0.0528368	0.168387	0.0763271	0.0230456	0.00795321	0.0031573	0.00303704	0	0.0136071
304	0.115668	0.352967	0.341288	0.345928	0.362506	0.346893	0.23071	0.0664932	0.118731	0.103903	0.337713	0.509548	0.316501	0.205148	0.150766	0.0413222	0.571476	0.950877	0.495677	0.362858	0.349416	0.347664	0.342696	0.392466	0.0859599	0.184755	0.44159	0.772371	0.929867	0.648877	0.402169	0.161524	0.117031	0.338881	0.84623	1.40433	1.72671	1.42198	0.80198	0.322657	0.0834283	0.360708	0.35013	0.417995	0.4023	0.344941	0.252708	0.0409049	0.0563097
306	0.0223261	0.108014	0.100505	0.0733869	0.0618395	0.0455543	0.0367383	0.0116228	0.0419556	0.0206639	0.0598022	0.0341677	0.0223386	0.0148381	0.00162636	0.0109115	0.264069	0.471048	0.288763	0.26882	0.242845	0.252879	0.296598	0.42147	0.0405029	0.119468	0.297617	0.493493	0.638424	0.456995	0.0789856	0.00126581	0.101867	0.369941	0.81604	1.09039	1.04548	0.663577	0.103171	0.000319357	0.0218699	0.0963932	0.0494305	0.0401398	0.0341765	0.0288147	0.0252068	0	0.0568087
308	0.0324118	0.22221	0.354477	0.376603	0.31687	0.190598	0.0908803	0.0177134	0.0744293	0.064929	0.423186	0.823271	0.186134	0.0695197	0.0238445	0.00763938	0.241733	0.579446	0.439467	0.417836	0.443464	0.398791	0.401672	0.49375	0.0106288	0.00394586	0	0.002635	0.0097784	0.0114874	0.00224325	0.000841832	0.00630265	0.00119824	0	0.00653796	0.00771155	0.00253133	0	0	0.0286643	0.254237	0.374661	0.435979	0.335037	0.177537	0.100479	0.00103897	0.00445928
309	0.0254679	0.161204	0.121614	0.091468	0.0822719	0.141189	0.141062	0.0490607	0.0983493	0.0124524	0.14666	0.274884	0.287925	0.0434528	0.0766551	0.0510115	0.432014	0.756073	0.339462	0.229537	0.220547	0.294822	0.34327	0.456696	0.0124418	0.0144781	0.13711	0.338436	0.329185	0.113547	0.0317293	0.00511728	0.0133318	0.0983958	0.408586	0.700265	0.698168	0.301453	0.016374	1.85124e-05	0.0219946	0.173651	0.123913	0.154923	0.107884	0.182413	0.146228	0.0178721	0.00192785
311	0.00116076	0.0465796	0.0555832	0.0434274	0.0441481	0.0477672	0.0418556	0.014028	0.0307387	0.00772577	0.0382501	0.0448552	0.0660868	0.0394104	0.0355039	0.0180045	0.140532	0.276121	0.167316	0.113804	0.108811	0.133426	0.207317	0.437246	0.000129051	0	0	0.00104129	0.00361685	0.00597459	0.00368805	0.00228141	0	0	0	0	0	0	0	0	0	0.0689617	0.0344746	0.0174665	0.0274436	0.0495998	0.0589472	0.00225418	0.000402866
312	0.00108785	0.0323634	0.0457508	0.0535967	0.0631878	0.0748155	0.0885132	0.0475265	0.0154441	0.0024671	0.0312445	0.0200201	0.0240358	0.0268051	0.0219022	0.0147584	0.18653	0.348032	0.159574	0.132768	0.141211	0.172267	0.27284	0.58959	0.0525227	0.109347	0.299748	0.627656	0.843627	0.569368	0.192525	0.0442626	0.0719018	0.239542	0.559761	0.933629	1.14364	0.82027	0.208392	0.0504612	0.0006236	0.0353983	0.0112313	0.0214271	0.0309232	0.047985	0.0739953	0.0182042	0.0228516
315	0.0314309	0.145967	0.143626	0.198757	0.396252	0.592579	0.46401	0.12485	0.103543	0.0205341	0.209377	0.344073	0.258778	0.257657	0.163561	0.0598874	0.479001	0.802193	0.48357	0.495277	0.629774	0.80348	0.788757	0.682949	7.76858e-05	0.000428214	0.00039984	0.00544869	0.00274387	0.000639281	0	0	0.000644969	0.00777833	0.032499	0.0409623	0.0180317	0	0	0	0.0430291	0.290445	0.163007	0.208693	0.353314	0.498955	0.419704	0.0393116	0
316	0.132563	0.353815	0.292885	0.252145	0.208782	0.166165	0.119884	0.0403289	0.287445	0.187994	0.758044	1.20135	0.200241	0.125464	0.0868963	0.00832921	0.417157	0.702541	0.380838	0.332734	0.295441	0.266795	0.309099	0.493598	1.59135e-05	0.000570684	0.000172904	0.000269923	0.0013677	0.00362017	0.000441598	0.000223047	0	0	0	0	0	0	0	0	0.115808	0.476476	0.480478	0.366187	0.223543	0.147403	0.114426	0.0096737	0.0022224
317	0.127171	0.270211	0.183793	0.113879	0.12482	0.209112	0.260908	0.107776	0.263598	0.225338	0.76977	0.626888	0.0804016	0.170824	0.0558171	0.0114796	0.371931	0.566083	0.300873	0.248826	0.267278	0.373149	0.62405	0.691406	0.000407345	0.000144653	0	0.00108201	0.00349028	0.000863592	0	0	1.05233e-05	0.00150499	0.00615138	0.00895477	0.00779993	0.00029274	0	0	0.099237	0.360636	0.241925	0.150651	0.152956	0.18927	0.217264	0.0267057	0
318	0.004639	0.0137473	0.00277937	0.000457454	0.000975557	0.00936169	0.0208896	0.0130138	0.00674296	0.000815174	0.0115649	0.015127	0	7.40644e-05	0.00120443	0.00286815	0.0363122	0.0691063	0.0105679	0.00314901	0.00315162	0.014255	0.0695312	0.227809	0.968409	1.73996	2.38415	2.99395	2.923	2.2302	1.34998	0.621259	1.28983	2.52771	3.75984	4.73064	4.89898	3.85236	2.24302	0.98365	0.00061104	0.0116888	0.00307129	0	0	0.000218023	0.00592826	0.0020258	1.11584
319	0.0253877	0.0989717	0.0979445	0.0609726	0.0337253	0.026806	0.0309756	0.00712662	0.0866817	0.0202289	0.330728	0.616082	0.0614866	0.0189515	0.00562363	0.000889224	0.139751	0.33386	0.210274	0.161294	0.0960269	0.0918409	0.17747	0.310051	0.00278604	0.00699912	0.00206018	0.00629535	0.0185099	0.017279	0.00217546	0.00138522	0.00230469	0.00067353	0	0.000969596	0.00197566	0.000189346	0	0	0.0207938	0.116946	0.0877823	0.0543743	0.0214134	0.0232467	0.0230011	0.000150394	0.0152996
320	0.070483	0.295457	0.285145	0.173602	0.0818564	0.115256	0.207403	0.121471	0.158359	0.0809075	0.177771	0.327809	0.763941	0.0123295	0.0298849	0.0337335	0.531744	0.958479	0.532457	0.298295	0.207198	0.312755	0.455013	0.565015	0	0.000469468	0.00405572	0.0261055	0.0983093	0.048217	0.00956473	0.00101887	0	0	0.0190553	0.0934803	0.248667	0.115453	0.00025628	0	0.0814756	0.378611	0.23647	0.225266	0.148054	0.20744	0.171638	0.0355301	0
321	0.0357188	0.107409	0.0852948	0.0525808	0.0360829	0.0246184	0.0263964	0.00862883	0.0382549	0.0286347	0.056349	0.0317894	0.0141625	0.00216735	0.000495954	0.000750139	0.121024	0.211355	0.103285	0.0847684	0.0866252	0.107	0.174733	0.338319	0.245346	0.561097	0.969081	1.23235	1.34531	0.914871	0.437843	0.153399	0.330572	0.932817	1.67767	2.11403	2.01375	1.35168	0.521189	0.172115	0.00901009	0.0699272	0.0478491	0.035105	0.0196052	0.00910551	0.00441092	0	0.401862
322	0.0183594	0.0559465	0.0222919	0.00864709	0.00206428	0.00978989	0.0276714	0.0148901	0.079195	0.0236166	0.236383	0.305327	0.0777033	0.0116808	0.00883393	0.00371719	0.164339	0.232935	0.0595617	0.0277814	0.0131516	0.0366242	0.147051	0.402244	0	0	0.000993226	0.00313327	0.00808514	0.00678802	0.000568401	0.000326965	0	0	0	0	0	0	0	0	0.0128491	0.0820889	0.0289791	0.00700131	0.000582624	0.00354242	0.0229696	0.00287219	0
323	0.00912831	0.0655035	0.12499	0.183707	0.221978	0.182548	0.101061	0.0173608	0.0449001	0.0209482	0.168135	0.354319	0.154197	0.118227	0.0397497	0.00709628	0.255009	0.504246	0.329422	0.324862	0.329484	0.300915	0.336735	0.497971	0	0.00340568	0.000222171	0.000234879	0.000398595	0.000118977	0	0	0	0	0	0	0	0	0	0	0.00900891	0.13908	0.132804	0.17852	0.189784	0.173434	0.114675	0.00442057	0
324	0.0619275	0.238886	0.313882	0.362117	0.354812	0.264298	0.137164	0.0251206	0.187562	0.166693	0.893348	1.28358	0.147808	0.158473	0.0468141	0.0205013	0.325009	0.583163	0.429774	0.464519	0.507681	0.400876	0.381985	0.557135	0.00248209	0.00621296	0.00172375	0.000495589	0.000597843	7.37401e-05	0	0	0	0	0	0.000329278	0	0	0	0	0.0507675	0.352014	0.512646	0.53871	0.432967	0.230356	0.157381	0.0072755	0
325	0.3353	0.698786	0.647081	0.438185	0.207375	0.0565591	0.0385175	0.0127813	0.43979	0.352671	0.771627	0.913632	0.29019	0.023939	0.0311258	0.00205263	0.625313	1.0642	0.615713	0.415977	0.292697	0.230932	0.311263	0.563043	0	0	0	6.73858e-07	0.000607808	0.00182565	0.000323534	0	0	0	0	0	0	0	0	0	0.309024	0.813532	0.764297	0.54842	0.201015	0.0644848	0.0653502	0.0153687	0
327	0.0915281	0.204837	0.188311	0.143226	0.1088	0.12898	0.128352	0.0334489	0.167029	0.170881	0.404925	0.756654	0.0426368	0.0647947	0.0222182	0.00234113	0.11707	0.204789	0.150817	0.118761	0.135354	0.207119	0.314122	0.386708	0.00221136	0.00937904	0.00321529	0.0294421	0.0287772	0.0208336	0.00182484	1.86859e-05	0.000642788	0.00563816	0.0112965	0.110627	0.102938	0.0321674	0	0	0.0875013	0.20332	0.150342	0.0824653	0.0654911	0.058652	0.0595211	0.00185347	0.0144666
328	0.000652865	0.00691526	0.00482934	0.000607684	0.00148107	0.00329733	0.0109606	0.00494523	0.0256355	0.0200471	0.0322239	0.0537289	0.000123428	0.000353647	0.00143113	0.000336963	0.00227938	0.0187239	0.00534195	0	0	0.00578994	0.0370835	0.101471	0.0370023	0.0798108	0.0738077	0.482572	0.52211	0.507784	0.0428867	0.00162542	0.0266444	0.083315	0.367358	0.985726	1.11357	0.625513	0.0424814	0	0.00252437	0.00437243	0	0	0	0	0	0	0.0865005
330	0.0775268	0.295394	0.291702	0.241616	0.165975	0.134473	0.119072	0.0537693	0.183342	0.0575339	0.365373	0.641028	0.37037	0.0862062	0.0946942	0.0388149	0.453679	0.804116	0.450131	0.367434	0.287986	0.27871	0.328862	0.580515	0.00370993	0.00189129	0	0.00295833	0.00494135	1.4253e-06	0	0.00161839	0.00550871	0.00232228	0.00174834	0.00578114	0.00971316	0.000445184	0	0	0.0599943	0.347581	0.257432	0.260471	0.176685	0.177684	0.160319	0.0503104	0.0109796
331	0.000667116	0.008884	0	0	0	0	0	0	0.0114166	0.00839027	0.00410022	0.175364	0	0	0	0.00113168	0.00783394	0.0174736	0.00209161	0	0	0	0.00877131	0.152464	1.1723e-05	0.000414789	0.00149478	0.00324283	0.00758811	0.0188433	0.0160668	0.00196636	0.00101279	0.00110054	0	0	0	0	0	0	0	0.0015312	0	0	0	0	0	0	0.0411551
332	0.0230747	0.249086	0.448685	0.567865	0.505691	0.32437	0.143648	0.0183539	0.0390373	0.0393505	0.375164	0.4553	0.342259	0.151483	0.0292457	0.0304942	0.384926	0.761917	0.599814	0.605307	0.532533	0.454185	0.437973	0.576766	0	0	0	0	0	0.000540443	2.08778e-05	2.84734e-06	0	0	0.00012378	0	0.000569043	0	0	0	0.0124625	0.289905	0.366317	0.495091	0.409205	0.266971	0.16518	0.00656378	0
333	0.0722858	0.211202	0.151307	0.148206	0.121054	0.0801686	0.06595	0.0199331	0.0902121	0.0229647	0.141539	0.184594	0.0625539	0.0456204	0.0252303	0.00246347	0.324265	0.589814	0.265682	0.195666	0.223307	0.276068	0.387581	0.486995	0.124565	0.131259	0.274945	0.421788	0.58629	0.507754	0.361673	0.163505	0.359864	0.693336	0.986781	1.13051	1.27828	1.10299	0.693887	0.303599	0.0481417	0.222539	0.158946	0.171137	0.128258	0.100587	0.0936682	0.011718	0.168485
334	0	0.018983	0.0127441	0.00608175	0.00336147	0.0105751	0.0247821	0.0166129	0.0257829	0.00254075	0.0140635	0.00149668	0.00016978	0.00221394	0.0039798	0.0124752	0.273114	0.453866	0.159983	0.0699461	0.0405789	0.0738674	0.188795	0.428234	0.0334554	0.158738	0.626924	1.20936	1.32325	0.789875	0.159019	0.00896298	0.250972	0.841212	1.7497	2.41531	2.3366	1.44065	0.340136	0.0565332	0.00459305	0.0461263	0.00549564	0	0.000151354	0.00214629	0.0100996	0.000629543	0.0611676
335	0.0595508	0.0848453	0.0290171	0.0199988	0.0203976	0.0315393	0.047214	0.00882813	0.113882	0.00997383	0.148822	0.314598	0.0308312	0.0342069	0.00577589	0.00162403	0.364784	0.52107	0.199892	0.116637	0.0962192	0.107844	0.169386	0.305534	0	0.000325156	0	0	0	0.000101169	0	9.61667e-05	0	0	0	0.0010266	0	0	0	0	0.0527165	0.15544	0.0356975	0.004078	0.00416767	0.0247056	0.0299989	0.000212227	0
336	0.044333	0.12052	0.0415678	0.0249632	0.0384369	0.0427641	0.0560393	0.0274943	0.0692734	0.0675072	0.0272717	0.0374488	0.0125016	0.00902496	0.00337567	0.00974784	0.298067	0.463322	0.181504	0.129959	0.154339	0.181496	0.266586	0.373105	0.0259586	0.172866	0.454961	1.05171	1.10877	0.7406	0.221736	0.038237	0.0776277	0.496772	1.26437	1.92769	1.85336	1.20584	0.348346	0.0773082	0.0425778	0.110874	0.0143154	0.0311075	0.044377	0.0284846	0.0111652	0.000162602	0.0169481
337	0.0151616	0.168233	0.28855	0.290769	0.240105	0.192304	0.149058	0.047295	0.0696281	0.0530287	0.505637	0.915654	0.348767	0.154739	0.0966365	0.0232871	0.280659	0.617573	0.364718	0.268066	0.261729	0.240426	0.327502	0.498201	0.0448356	0.0220211	0	0.00241739	0.00952034	0.0113129	0.00365751	0.000666649	0.0389569	0.0289305	0	0	0.000763811	0	0	0	0.0134932	0.216002	0.303259	0.371989	0.258523	0.152653	0.126009	0.0144967	0.0207217
338	0.0014082	0.0360029	0.0310478	0.0194682	0.00998449	0.00730423	0.0171159	0.0351205	0.00766685	0.000652396	0.0101887	0.0101079	0.00826693	0.019598	0.0661922	0.0652851	0.152746	0.273634	0.128054	0.0756278	0.0491564	0.0484721	0.0812577	0.215649	0.2783	0.575216	1.11313	1.78648	2.01935	1.49694	0.63667	0.145191	0.412162	1.05322	1.98272	2.86312	3.22025	2.5333	1.27944	0.389357	0.000211602	0.0193461	0.00550199	0.00942988	0.00725989	0.0100804	0.0498783	0.0443118	0.232256
340	0	0.0025982	0.00732317	0.0118833	0.0144921	0.0165283	0.0123691	0.00360084	0.0101636	0	0.115217	0.402715	0.0788692	0.0179057	0.00948298	0.00545662	0.0291564	0.0794222	0.028076	0.0152073	0.0113607	0.0156409	0.0314389	0.166612	0.0304363	0.0206038	0.00452768	0.0491201	0.10261	0.10005	0.0215692	0	0.0323324	0.0217934	0.0174278	0.104246	0.191753	0.111348	4.16061e-05	0	0	0.00475474	0.000461124	0.00174209	0.00448806	0.0105901	0.012193	0.00188609	0.0844706
341	0.286482	0.622445	0.472404	0.353207	0.397517	0.4699	0.420855	0.107455	0.355121	0.222756	0.540232	0.810798	0.370746	0.231684	0.105371	0.0192336	0.639286	1.10278	0.630538	0.497266	0.513042	0.601896	0.689135	0.615736	0	2.57831e-05	0.000705516	0.0256472	0.0257553	0.0070748	0	0	0	0	0.00522917	0.0632738	0.0798699	0.0270298	0	0	0.255586	0.699438	0.591007	0.503985	0.427363	0.376206	0.274321	0.00760665	0
343	0.0270898	0.217006	0.280591	0.210224	0.16644	0.217135	0.227957	0.132325	0.0661661	0.0543338	0.260895	0.472922	0.5347	0.109589	0.129019	0.101761	0.291475	0.720777	0.501199	0.33444	0.238336	0.24787	0.347178	0.547767	0.0501022	0.0649245	0.115671	0.220855	0.40769	0.240698	0.122569	0.0255503	0.0642901	0.0806924	0.214449	0.479923	0.813365	0.650402	0.218442	0.027705	0.0224606	0.212999	0.200657	0.260433	0.201858	0.239997	0.253464	0.0997009	0.0252434
345	0.0500811	0.173398	0.121068	0.0362172	0.00547542	0.0103691	0.0271006	0.0216684	0.0837806	0.0283769	0.0645612	0.033628	0.00890725	0.00405313	0.0158749	0.0250835	0.367246	0.652779	0.271123	0.145214	0.102758	0.128683	0.244612	0.505706	0.114597	0.246867	0.575982	0.93695	0.996954	0.514467	0.0821146	0.0037236	0.185299	0.500866	1.11252	1.64879	1.72172	0.985956	0.164931	0.00930986	0.0491786	0.218582	0.105208	0.0319327	0.00314942	0.0121209	0.0352663	0.00863535	0.0523505
347	0.129029	0.484677	0.399437	0.266997	0.219832	0.36336	0.689159	0.542221	0.154379	0.0723694	0.254696	0.252593	0.265	0.149049	0.598267	0.538367	0.596429	1.1427	0.594375	0.264506	0.185082	0.269495	0.481758	0.667487	0.0446834	0.0573099	0.125836	0.390646	0.622049	0.250181	0.0386296	0.00764329	0.0514555	0.0949106	0.283098	0.700881	1.17785	0.86088	0.216187	0.0185736	0.119322	0.49835	0.335518	0.287948	0.199857	0.32429	0.728319	0.513492	0.0101639
348	0.0452282	0.171152	0.145206	0.0884448	0.0556378	0.0666192	0.0696202	0.0288086	0.100035	0.0169868	0.176308	0.264278	0.0511987	0.0302059	0.00862798	2.11424e-06	0.293887	0.480434	0.271077	0.193467	0.166826	0.197123	0.288512	0.485047	0.00101383	0	0	0	0.00012218	0.000383534	0	0.0013128	0	0	0	0	0	0	0	0	0.0205788	0.159726	0.0779881	0.0487884	0.0532419	0.0757623	0.0747552	0.00590647	0
350	0.1521	0.397843	0.23314	0.0896813	0.0135174	0.00143715	0.0033352	0.00255319	0.249426	0.109415	0.65203	0.885696	0.0999248	0.00401283	0.00900745	0	0.540767	0.892188	0.328115	0.126445	0.0491443	0.028533	0.0512764	0.251252	0.000237847	0.000437382	0	0	0.000991569	0.00611495	0.000324821	9.47637e-05	0.000228374	0	0	0	0	0	0	0	0.122991	0.502016	0.388822	0.139408	0.0152946	0.00193606	0.0041545	0	0
351	0.0382153	0.156777	0.158933	0.127391	0.103125	0.117201	0.105053	0.03244	0.098673	0.0479618	0.157834	0.246412	0.150743	0.0527013	0.0400768	0.00701908	0.288865	0.562746	0.328121	0.244865	0.18007	0.179501	0.270567	0.438268	0.207885	0.295556	0.279168	0.403713	0.356666	0.277644	0.11561	0.0436561	0.242644	0.382769	0.485287	0.677125	0.712016	0.482306	0.182008	0.053009	0.0370507	0.195792	0.131121	0.0834248	0.0695371	0.0977555	0.0804284	0.00379457	0.238614
352	0.00105712	0.0422956	0.0630556	0.071425	0.0564882	0.0273673	0.0173185	0.00207678	0.0353354	0.00808096	0.0342418	0.0358978	0.0217187	0.01321	0.0114727	0.0502721	0.372389	0.585398	0.283619	0.202984	0.183558	0.198369	0.284334	0.436862	0	0.00423596	0.0775859	0.347154	0.404651	0.196332	0.0140478	0.000722679	0.0093607	0.162129	0.555962	0.858277	0.756615	0.339474	0.0153988	0	0.00637512	0.087552	0.0320633	0.0278852	0.0222077	0.0177749	0.0217976	0.000447046	0
353	0.001554	0.010821	0.000616623	0.000866975	0.00812048	0.0252554	0.0377981	0.0209322	0.0115499	2.29644e-05	0.00152808	0.00648498	0.0081002	0.00166232	0.0033038	0.0110336	0.13139	0.246176	0.075046	0.0440286	0.0438498	0.0805153	0.156154	0.285215	0.423912	0.788403	1.46554	1.83937	1.86475	1.36932	0.752596	0.339242	0.841426	1.78924	2.79675	3.2558	3.16301	2.31824	1.20375	0.47758	0.00160913	0.00781134	0	0.000862417	0.0058092	0.00674843	0.00654309	0.00258262	0.449222
354	0.0527968	0.255618	0.339304	0.337826	0.31777	0.324231	0.262852	0.105764	0.106753	0.104848	0.33489	0.546052	0.368456	0.141986	0.141846	0.0688133	0.191715	0.441657	0.292839	0.212247	0.211761	0.28094	0.350018	0.496714	0.290567	0.337739	0.267129	0.370864	0.600713	0.482437	0.325257	0.122055	0.356802	0.454803	0.510626	0.787249	1.26996	1.08159	0.518543	0.144414	0.0560149	0.284386	0.312268	0.389391	0.311562	0.312991	0.268111	0.0725571	0.33719
355	0.00739015	0.0244166	0.00624654	0	0.000306568	0.00498902	0.0243806	0.0152625	0.0281258	0.0036349	0.00491581	0.00269226	0.00101249	0.00039849	0.00389576	0.00231618	0.30076	0.369555	0.0485708	0.00811516	0.0141171	0.0511194	0.148918	0.313857	0.0883385	0.365845	1.02003	1.67432	1.49384	0.82041	0.176259	0.0306416	0.244943	1.00837	2.14601	2.87078	2.49985	1.33981	0.266354	0.0528614	0.00666349	0.0319386	0.00235896	0	0	0.00315455	0.0204435	0.00204664	0.0567938
356	0.0813783	0.391658	0.403066	0.24775	0.0590356	0	0.000672833	0.00091155	0.133951	0.102167	0.688664	1.03032	0.229486	0.00403422	0.0102789	0.00271089	0.376794	0.752035	0.41751	0.252179	0.112268	0.045153	0.0899268	0.302801	0.00814485	0.00527427	0.00347731	0.00642464	0.00514301	0.00566076	0.00381685	0.00254231	0.00564298	0.00713783	0.0107871	0.0142695	0.0122091	4.13869e-05	0	0	0.0674882	0.421616	0.416611	0.231941	0.0241883	0	3.9305e-05	0	0.00633607
360	0.0246181	0.109267	0.0913722	0.0844036	0.114932	0.138957	0.123267	0.0352914	0.0577149	0.0120827	0.103808	0.108709	0.150627	0.0968087	0.0442442	0.0109685	0.294049	0.57112	0.359086	0.272291	0.229084	0.268079	0.367004	0.507777	0.0053264	0.0149733	0.0138339	0.00212244	0	0	0	0	0.020684	0.0448493	0.061382	0.0194842	0.00233401	0	0	0	0.018939	0.13052	0.0574481	0.0736108	0.0872322	0.112094	0.0970076	0.00658121	0.00253916
361	0.0202549	0.0468965	0.0255821	0.00812871	0.00359271	0.0244065	0.153247	0.192657	0.0338863	0.00756903	0.0209223	0.00223003	0.000449551	0.00366303	0.071551	0.122232	0.231772	0.296016	0.0880608	0.0418165	0.0257008	0.0470928	0.189967	0.399508	0.429698	0.856985	1.48195	2.2061	2.35044	1.71898	0.676533	0.163156	0.573749	1.39965	2.46024	3.50939	3.77406	2.90867	1.41472	0.427018	0.00934275	0.0599763	0.0136978	0.00366371	0.000605727	0.0013291	0.0713568	0.121282	0.399623
362	0.0136168	0.0495872	0.0126923	0.00251925	0.00272134	0.00497249	0.0137662	0.00608613	0.0254356	0	0.00254994	0.00144196	0.000821999	0.00301101	0.00877867	0.0455084	0.356127	0.492405	0.12009	0.0468876	0.0410692	0.103935	0.253013	0.476816	0.01951	0.103026	0.550794	1.17873	1.1612	0.538448	0.0378529	0.000377484	0.0624938	0.447212	1.33295	1.99685	1.88919	0.968467	0.0895784	0.000660253	0.00532995	0.0319934	0.00109567	0.000576026	0.000960743	0.00222468	0.0126449	0.00105131	0.0100286
363	0.0584413	0.230255	0.235045	0.217187	0.135819	0.0535268	0.0131255	0.0019777	0.137144	0.0769764	0.503861	0.958937	0.318023	0.0405718	0.0147595	0.00913926	0.275052	0.524451	0.28557	0.224222	0.150002	0.0987094	0.106539	0.258452	0	0.001345	0	0.000163754	0.00699109	0.00935512	0.001072	0	0	0.000454749	0	0	0	0	0	0	0.0500501	0.26726	0.209585	0.176087	0.0961928	0.0411426	0.0209698	0.000123794	0.000517899
365	0.00717723	0.0748387	0.0990146	0.103628	0.170531	0.30639	0.268533	0.0813021	0.0275406	0.00429318	0.0892467	0.1378	0.180468	0.279772	0.161458	0.0225531	0.121585	0.260525	0.176849	0.167742	0.189446	0.246793	0.338857	0.412274	0.00394306	5.31405e-05	0	0	0	0	0	0.000400837	0	0	0	0	0	0	0	0	0.00159755	0.0453356	0.0305245	0.060969	0.15232	0.266202	0.228607	0.0266303	0
366	0.00769298	0.0591133	0.0307208	0.0118206	0.0196932	0.0848114	0.151395	0.0355719	0.0604813	0.00418402	0.0437791	0.108905	0.142787	0.0244452	0.0582061	0.00983181	0.291681	0.567106	0.285892	0.159687	0.0954049	0.130155	0.229866	0.291448	0.000214888	0.00495431	0.0471218	0.177865	0.240804	0.0849495	0.016958	0.00108815	0.00415327	0.0404063	0.244218	0.536215	0.624552	0.307448	0.0324172	0.000814133	0.0112908	0.119401	0.0270166	0.01153	0.0108209	0.071627	0.0943761	0.000472749	0.0022838
368	0.000684527	0.0723374	0.0930215	0.0573658	0.0209205	0.00445709	0.000165753	0.000879522	0.0226147	0.0603785	0.0776371	0.087494	0.00777286	0.00256333	0.00301623	0.00595418	0.109423	0.251309	0.136089	0.0623786	0.0366528	0.0324439	0.0990648	0.327352	0.0201364	0.0381085	0.0839096	0.317321	0.43892	0.290411	0.0322721	0.000858684	0.021102	0.0429914	0.172029	0.50637	0.638249	0.341974	0.00336249	0	0.00118678	0.068869	0.0499184	0.022524	0.0103677	0.0045597	0.00502812	0.00106383	0.0353617
369	0.0226969	0.107751	0.0968883	0.055746	0.0216417	0.00789396	0.00541518	0.00147024	0.0767306	0.0117541	0.139895	0.248312	0.176114	0.00331752	0.00740762	0.007597	0.294035	0.603908	0.281537	0.197481	0.151533	0.140604	0.192798	0.457489	0.00467175	0.00320726	0.00339768	0.00714393	0.022549	0.01913	0.000665878	0.000322364	0.0170982	0.0102717	0.00798714	0.00680861	0.0190753	0.00384781	0	0	0.0146622	0.138121	0.0848342	0.07728	0.0258853	0.0135239	0.0350038	0.000571783	0.00737395
370	0.0987683	0.364202	0.302399	0.230265	0.196658	0.1224	0.0644063	0.0075485	0.169803	0.0550049	0.370096	0.517126	0.138387	0.0275547	0.0112704	7.82426e-05	0.494127	0.862524	0.377348	0.288736	0.289792	0.25519	0.200254	0.209303	0	0.000983298	0.0109303	0.0757485	0.102066	0.0349908	0.00408574	0.000553189	0	0	0.042352	0.223061	0.29069	0.0931853	0	0	0.0797974	0.45534	0.33679	0.283837	0.20223	0.114404	0.0415041	0	0
371	0.0598823	0.184519	0.267976	0.29455	0.341867	0.398764	0.368363	0.120365	0.127807	0.0797716	0.670016	1.34442	0.274447	0.318837	0.123162	0.00155482	0.210482	0.465167	0.385817	0.374512	0.426858	0.4763	0.625905	0.626217	0.000610686	0.00199212	2.58781e-05	0.000357545	0	0	0	0	0	0	0	0	0	0	0	0	0.0478138	0.223178	0.356918	0.435053	0.440143	0.361268	0.30441	0.0304316	0.001265
373	0.00514716	0.0290636	0.0132103	0.00916213	0.00788911	0.00991757	0.0166256	0.00664365	0.0106203	0.00164692	0.0130253	0.011848	0.00574966	0.000563606	0.00349767	0.001516	0.151002	0.295365	0.118907	0.0624799	0.0574537	0.0807542	0.150496	0.285434	0.0904466	0.231018	0.615034	1.20683	1.42048	0.819922	0.176437	0.00502821	0.137226	0.487696	1.30112	2.18634	2.34877	1.42813	0.224602	5.48352e-06	0.00239058	0.0216992	0.00866696	0.00417186	0.00537508	0.00790696	0.00874697	0	0.100594
374	0.182971	0.645341	0.892525	1.01777	1.12009	0.949356	0.545812	0.118368	0.255235	0.301789	0.834817	1.21962	0.953385	0.48628	0.306601	0.162775	0.450996	0.957054	0.780533	0.787729	0.964484	0.978518	0.782722	0.667124	0.00175676	0.00462089	0.00809944	0.0523399	0.0750583	0.0529293	0.00642986	0	0.000214021	0.00126016	0.0182836	0.0861243	0.135021	0.0815057	0.000289766	0	0.173691	0.682613	0.889725	1.14005	1.17485	0.965716	0.609158	0.098689	0.000235228
376	0.0498312	0.125369	0.0694358	0.0183104	0.00114702	0.000245061	0.00309311	0.00277703	0.071469	0.0065615	0.0499355	0.0858537	0.0070083	0.00168155	0.000940055	0.00114081	0.210519	0.349733	0.166574	0.0692564	0.0279775	0.0256155	0.075636	0.31408	0	0.000258668	9.6369e-05	0.00316891	0.00761801	0.010583	0.0046106	0.00247976	0.000336489	0	0	0	0	0	0	0	0.0313174	0.0943004	0.0350233	0.00662316	0.00241608	0.000970071	0.00747515	0.000692373	0.00788528
377	0.0200484	0.0846096	0.0505047	0.0304756	0.0286735	0.0266955	0.023756	0.00632305	0.0392885	0.012568	0.0279217	0.0197936	0.00805037	0.00368283	0.00130159	0.013326	0.277632	0.465799	0.18209	0.113523	0.119967	0.157395	0.22993	0.384848	0.0294347	0.136211	0.400784	0.866361	0.885717	0.530322	0.084671	0.00497814	0.133547	0.492	1.05903	1.5515	1.42623	0.787697	0.100829	0.00409843	0.019402	0.101303	0.0251976	0.0175001	0.0104102	0.00579535	0.0107331	9.31065e-05	0.0335791
379	0.0437654	0.169299	0.156032	0.138028	0.0914749	0.0535077	0.0416408	0.0121223	0.0783423	0.0247027	0.223952	0.328369	0.146938	0.0417881	0.0410601	0.0111746	0.440516	0.689793	0.331416	0.26788	0.214636	0.191256	0.278794	0.538045	0	0	0	0.000735752	0.00594371	0.00779538	0.00479273	0.000594162	0	0.0015662	0.00201275	0.00235868	0.00124339	0	0	0	0.038593	0.252681	0.161113	0.11148	0.0481763	0.0372045	0.0568048	0.00837313	0.01144
380	0.102716	0.411791	0.394135	0.292201	0.223485	0.135998	0.0663676	0.010332	0.142534	0.0445334	0.37045	0.480141	0.399498	0.0396006	0.0194468	0.0141718	0.727253	1.21011	0.674827	0.424163	0.345455	0.315723	0.297881	0.519529	0	0.000994872	0	0	0	0	0	0.00244345	0	0	0	0	0	0	0	0	0.101765	0.538074	0.394749	0.394875	0.258441	0.164562	0.0907059	0.00645062	0
381	0.00117088	0.0221482	0.0347692	0.0517239	0.0505304	0.0838498	0.123043	0.0460869	0.0385856	0.0154755	0.170627	0.500431	0.313074	0.098786	0.0362869	9.52374e-05	0.0441134	0.140047	0.100271	0.1265	0.117141	0.158947	0.266957	0.375265	0	0	0	0	0.000692907	0	0	0	0	0	0	0	0	0	0	0	0.000743499	0.0350448	0.0169588	0.0231822	0.03081	0.076656	0.0799187	0.00428578	0
382	0.125946	0.59399	0.694706	0.673906	0.674649	0.596631	0.364357	0.0887328	0.199001	0.115012	0.581157	0.826707	0.607846	0.420086	0.318023	0.095099	0.586542	1.16969	0.753758	0.630696	0.68655	0.641492	0.502039	0.494457	0.00766285	0.0151694	0.0157771	0.0142886	0.00531445	0	0	0.00134573	0.011829	0.0208823	0.0273072	0.0180628	0.00580499	0	0.000929212	0.00188139	0.112121	0.660456	0.679656	0.736181	0.668096	0.578457	0.382675	0.066167	0.00419477
384	0.00294635	0.017474	0.0324511	0.0398603	0.028661	0.0131185	0.0159929	0.00813104	0.01259	0.00903748	0.0389292	0.0418711	0.023803	0.0203935	0.027239	0.0207206	0.0106798	0.0287952	0.0240396	0.0258536	0.0255151	0.0378061	0.178236	0.433915	0	0	0	0	0	0.00299681	0.00115812	0	0	0	0	0	0	0	0	0	0.000425182	0.0212339	0.0259772	0.0294813	0.0201121	0.00745264	0.0110999	0	0.00963717
386	0.00162351	0.0346369	0.0406503	0.0227264	0.00977424	0.0072982	0.0149378	0.00234171	0.0273943	0.00352889	0.0333388	0.00866512	0.00487587	0.00781125	0.000386326	0.0123964	0.187735	0.361011	0.204973	0.14591	0.108874	0.111089	0.188371	0.35477	0.00484835	0.00577147	0.00399913	0.0230725	0.0225074	0.00738956	0	0	0.00664122	0.0285778	0.0634295	0.0838515	0.0450153	0.00386767	0	0	0.000953525	0.0691204	0.0272558	0.0121107	0.0012463	0.00487013	0.00822258	0	0.0115399
388	0.00954101	0.0463383	0.0347636	0.0162228	0.0135308	0.0210716	0.0401242	0.0221401	0.0182413	0.00499851	0.0178741	0.00388899	0.00941302	0.00323331	0.00263746	0.00518869	0.209857	0.352294	0.125387	0.0640557	0.0360707	0.0540165	0.156294	0.323379	0.269595	0.665311	1.25653	1.91556	2.0362	1.59238	0.772246	0.320234	0.572047	1.4082	2.47601	3.29516	3.47321	2.73199	1.39624	0.528982	0.00274394	0.0323065	0.00833011	0.00712041	0.00449408	0.00607015	0.0113508	0.000564624	0.283532
389	0.00421106	0.0229507	0.0184211	0.013752	0.0102435	0.0146648	0.0287952	0.0262364	0.00668568	0.00153042	0.0111276	0.00801567	0.00556727	0.00170932	0.00409425	0.00655862	0.0925301	0.19526	0.0614543	0.0276022	0.0157376	0.0206017	0.085415	0.287624	0.63663	1.15578	1.7945	2.51654	2.73845	2.06111	1.03874	0.342834	0.887556	1.85566	3.00721	4.06558	4.41236	3.43358	1.7123	0.580183	0.00186904	0.0151742	0.00419037	0.00514131	0.00374061	0.00287208	0.00576482	0.00333796	0.582672
392	0.138214	0.378265	0.358399	0.309874	0.323979	0.403838	0.404598	0.199816	0.208718	0.24758	0.618216	0.319417	0.147488	0.195393	0.123315	0.047706	0.38919	0.636712	0.393492	0.351956	0.397844	0.492325	0.658334	0.736413	0.00133367	0.00489963	0.0214958	0.0439897	0.0900095	0.0568459	0.0121481	0.00255224	0	8.69156e-05	0.0372537	0.119335	0.153837	0.10518	0.0177491	0.0139022	0.100003	0.477325	0.383223	0.301482	0.283986	0.335033	0.357741	0.116913	1.23274e-05
393	0.073318	0.324947	0.384742	0.407103	0.49945	0.441028	0.253538	0.0371281	0.181553	0.10789	0.537271	0.960976	0.159915	0.184927	0.0658908	0.0132869	0.527702	0.993045	0.57985	0.562518	0.702627	0.653956	0.554016	0.467262	0	0.00222914	0.00123223	0.00802362	0.0124424	0.011799	0.00338847	0.00425152	0	0	0.000755945	0.0324301	0.0243976	0.0060013	0	0	0.103252	0.524689	0.602492	0.59375	0.556297	0.412006	0.246577	0.00552466	0
395	0.0352736	0.146232	0.161466	0.145108	0.136306	0.112723	0.0656319	0.00738711	0.0566076	0.0194981	0.133707	0.176423	0.077611	0.0393936	0.0306813	0.0244678	0.529874	0.871468	0.409513	0.299501	0.26541	0.245483	0.32086	0.488635	0.0249375	0.0329979	0.0607825	0.174682	0.180081	0.0801192	0.0108434	4.69033e-05	0.015414	0.0566206	0.2322	0.441042	0.432123	0.1777	0.0124127	0	0.019335	0.180862	0.119644	0.116183	0.0978152	0.0794295	0.0645264	0.000176386	0.00481907
396	0.00459478	0.0673051	0.0843975	0.0995567	0.103299	0.086669	0.0608661	0.0162503	0.0291193	0.00323156	0.0486591	0.0542227	0.0690895	0.0606586	0.00805993	0.0169581	0.286155	0.475308	0.272605	0.258639	0.259539	0.272797	0.336418	0.513889	0.0164801	0.0565852	0.262713	0.449451	0.463692	0.256062	0.0377924	0.00162402	0.12529	0.430795	0.855937	1.02826	0.844481	0.425599	0.0669093	0.0052135	0.00346268	0.0548122	0.0207648	0.0499489	0.0824154	0.0841609	0.0563332	0	0.0134444
398	0	0.0102386	0.0163821	0.0175613	0.0263809	0.0383504	0.0486109	0.0241012	0.0067278	0.00864525	0.0102112	0.0225491	0.0246326	0.0339014	0.0358895	0.0143514	0.0163703	0.0398203	0.0239311	0.0231265	0.0474008	0.118591	0.241176	0.49384	0	0	0	0.000653887	0.00151705	0.00233955	0	0.00012495	0	0	0	0	0	0	0	0	0	0.00669933	0.00492928	0.00235591	0.00469024	0.0290718	0.0683385	0.011841	0
399	0.0526361	0.408603	0.5438	0.415659	0.178775	0.0287907	0.0170873	0.00774817	0.135421	0.124776	0.626495	0.84736	0.592061	0.0289125	0.0157383	0.00836625	0.448895	0.963891	0.643266	0.438746	0.282215	0.188355	0.21141	0.427387	0.00175669	0.0019174	0	0	0	0	0	6.29763e-05	0.000836847	0	0	0	0	0	0	0	0.0396154	0.506115	0.57572	0.573229	0.178291	0.0430855	0.0243857	0.00198728	0.000365581
402	0.00466889	0.0173508	0.00910188	0.00624877	0.0044154	0.0275872	0.0815909	0.0619339	0.00733071	0.00440897	0.0166549	0.00143828	0.00112195	0.00272572	0.0313347	0.0334564	0.0504115	0.112876	0.0300472	0.0161263	0.0179919	0.0482983	0.179681	0.356723	0.493415	0.908242	1.44875	1.72327	1.75584	1.14501	0.503884	0.13285	0.646023	1.46666	2.40988	2.88564	2.79321	1.87005	0.815251	0.200343	0.00408821	0.0149662	0.0081993	0.00493199	0.00352742	0.00418504	0.0376658	0.0295492	0.56671
404	0.28277	0.733541	0.706937	0.565216	0.56402	0.585971	0.415105	0.119566	0.377123	0.401437	0.913722	1.33542	0.690736	0.35817	0.229065	0.0543864	0.566696	1.07896	0.627729	0.464439	0.494154	0.537265	0.537878	0.536935	0.00480516	0.00281504	0.000897337	0.0085696	0.0146525	0.010095	0	6.71603e-05	0.00345367	8.55778e-05	0.000465155	0.0257682	0.028283	0.0104697	0	0	0.273246	0.855435	0.895222	0.823562	0.703274	0.578664	0.37105	0.0490272	0.00254788
407	0.00760962	0.0363293	0.0311272	0.0217313	0.0186255	0.0234686	0.0451274	0.0296094	0.0259023	0.00552763	0.0117064	0.0017819	0.00339981	0.00242813	0.00540533	0.0110616	0.189522	0.348987	0.126837	0.052611	0.0272774	0.0515284	0.196638	0.397088	0.21525	0.314375	0.528564	1.06797	1.39636	0.903267	0.380028	0.079655	0.229144	0.492865	1.15862	2.05567	2.46999	1.76017	0.5198	0.0754931	0.00605068	0.0489912	0.00375371	0.00115984	0.000917724	0.00362147	0.0256974	0.00407419	0.161932
408	0.0232052	0.0622885	0.0271051	0.0296898	0.0756083	0.066405	0.0125094	0.000545098	0.0510344	0.00437621	0.0129663	0.0368113	0.0745943	0.0579571	0.0264837	0.0101306	0.428928	0.632015	0.303595	0.209879	0.180645	0.159598	0.148918	0.182348	0.00544746	0.0752515	0.314379	0.675591	0.660964	0.358379	0.116357	0.0336695	0.0735433	0.434645	1.05045	1.46233	1.23906	0.64366	0.174278	0.0458986	0.0332203	0.109088	0.0269885	0.0363394	0.086518	0.0761043	0.0157716	0	0.00158095
413	0.0252543	0.0602893	0.0270699	0.00950017	0.00614878	0.0266893	0.0811545	0.0484328	0.0372334	0.00339369	0.0206432	0.0575883	0.00556691	0.0178875	0.0269958	0.00168394	0.247365	0.418092	0.17657	0.105175	0.0828148	0.105606	0.244454	0.40683	0.327407	0.587819	0.870576	1.37722	1.39032	1.00169	0.560389	0.25657	0.369424	0.787377	1.44902	2.18451	2.37176	1.72952	0.883379	0.392893	0.0150099	0.075261	0.0133163	0.00870483	0.00729602	0.0225809	0.0594354	0.00952222	0.315814
415	0.0813567	0.205037	0.133397	0.0432905	0.03904	0.119283	0.199143	0.133803	0.143266	0.0656058	0.0886912	0.0601191	0.00377791	0.032318	0.0825345	0.0736633	0.198612	0.389709	0.202787	0.10631	0.0916309	0.154614	0.285746	0.588909	0.107153	0.181414	0.174215	0.445293	0.559904	0.349639	0.0637626	0.0127398	0.111158	0.174233	0.322062	0.66567	0.98477	0.626532	0.080475	0.00415045	0.0901391	0.233027	0.0931074	0.00934354	0.0171651	0.0812728	0.183598	0.0945665	0.150507
416	0.028819	0.135438	0.102322	0.0835745	0.084502	0.0842957	0.0640563	0.0320752	0.0835185	0.0557041	0.141042	0.21085	0.0415714	0.0506487	0.0545891	0.107262	0.163509	0.323101	0.134811	0.0714161	0.0682205	0.0846315	0.144805	0.413691	0.00857591	0.0202899	0.0485541	0.331026	0.470103	0.361543	0.0536373	0.0032435	0.0128728	0.0286372	0.211625	0.654705	0.867308	0.508774	0.0256137	0	0.0236445	0.115246	0.0720399	0.0603353	0.066051	0.064033	0.0795227	0.039722	0.0182495
1	0.14838	0.462841	0.64964	0.847093	1.06693	1.14489	0.77605	0.209034	0.365554	0.344403	0.850669	1.52645	1.08396	0.735956	0.375302	0.0575175	0.38471	0.774168	0.639272	0.673525	0.802489	0.878935	0.8104	0.606588	0	0	0	0	0	0	0	0	0	0	0	0	0	0	0	0	0.196278	0.645673	0.812936	1.01725	1.09176	0.959391	0.561846	0.0440203	0
10	0.106727	0.491193	0.634107	0.558183	0.359891	0.235859	0.148334	0.0351011	0.206598	0.206489	0.695959	0.921017	0.51199	0.102416	0.129107	0.0231139	0.40704	0.822169	0.604102	0.485817	0.457385	0.439156	0.471053	0.667874	0	0	7.86684e-05	0.00437842	0.00559964	0.000771435	5.515e-06	0	0.00037576	0.00340757	0.00673846	0.00678193	0.00723905	0.000376798	0	0	0.0930959	0.560604	0.683362	0.715081	0.443597	0.316281	0.227508	0.0386934	0
100	0.0104398	0.0895919	0.14013	0.163833	0.160019	0.172961	0.159762	0.0652014	0.181335	0.0588712	0.698368	1.31114	0.314651	0.215813	0.108558	0.0186148	0.1001	0.206698	0.137279	0.139279	0.13714	0.165597	0.276827	0.476359	0	0	0	0	0.000750086	0.00106988	0	0	0	0	0	0	0	0	0	0	0.00573136	0.104157	0.125723	0.136759	0.115786	0.139681	0.140614	0.0232983	0
101	0.199971	0.497385	0.484389	0.407605	0.242752	0.0810541	0.0109797	0.00121458	0.261596	0.187668	0.571929	0.530692	0.149	0.0493666	0.0271078	0.00917402	0.649666	1.02211	0.609836	0.472402	0.348777	0.232536	0.25949	0.596798	0	4.61855e-05	0	0	0	0.000610561	0	0	0	0	0	0	0	0	0	0	0.187852	0.645937	0.549685	0.440986	0.242685	0.0904247	0.0742289	0.0169797	0
102	0.0276905	0.102477	0.169194	0.291626	0.343403	0.243683	0.119539	0.016699	0.0746294	0.0975319	0.272487	0.211484	0.161557	0.107667	0.0368379	0.0131066	0.238339	0.468684	0.407712	0.541188	0.617043	0.526173	0.363199	0.333928	0.000676582	0.00233013	3.89384e-05	0.00382364	0.00305153	0.00838548	0.0236712	0.0343317	0.00111844	0.0100879	0.0290643	0.0357829	0.0274102	0.0602667	0.0814261	0.070515	0.0261688	0.20423	0.208633	0.287459	0.274786	0.191733	0.0992291	0.00762712	0.000110346
103	0	0.0116589	0.0369065	0.0631514	0.0994518	0.122257	0.101079	0.0162363	0.0304645	0.0055163	0.236975	0.776008	0.0819533	0.0806703	0.05167	0.0224489	0.0322722	0.0984673	0.0908839	0.0991775	0.119579	0.162374	0.207956	0.30911	0	0	0	0.00137717	0.0127643	0.00424686	0	0	0	0	0	0	0	0	0	0	0.000194921	0.0305195	0.038956	0.0642935	0.0845522	0.0767362	0.0694067	0.00020441	0.0144477
104	0.11849	0.402942	0.400529	0.309825	0.15785	0.0611159	0.0294563	0.009068	0.22695	0.196027	0.670077	0.995408	0.407453	0.0502559	0.0266726	0.0139729	0.468792	0.819571	0.435522	0.349569	0.278946	0.232591	0.263506	0.47902	0.00185858	0.00388294	0.00964666	0.0130914	0.011029	0.00943802	0.00317332	0.00181543	0.00342196	0.000566849	0.00283768	0.00832749	0.0193545	0.00142494	0	0	0.109236	0.523636	0.531898	0.436115	0.15257	0.0775929	0.0663356	0.00321763	0.0141908
105	0.0388874	0.142323	0.10679	0.0442155	0.0132561	0.0131979	0.01757	0.0105568	0.173313	0.057881	0.250554	0.44921	0.127019	0.0120705	0.0165377	0.0440181	0.0987308	0.191125	0.076331	0.0304738	0.0105199	0.0295667	0.117297	0.436791	0.00646436	0.0274253	0.0734463	0.124835	0.163943	0.0638156	0.00433319	0.000758508	0.0177343	0.0546782	0.133757	0.216225	0.267019	0.0971274	0	0	0.0354897	0.124052	0.0761662	0.0412437	0.0115788	0.013853	0.0346064	0.0218113	0.0535396
106	0.000731722	0.115427	0.269075	0.472688	0.64565	0.513187	0.275089	0.0424846	0.0284515	0.0178194	0.256572	0.532233	0.23229	0.177685	0.0703114	0.0206174	0.316744	0.671039	0.50355	0.624497	0.801572	0.773334	0.60571	0.509931	0	0	0	0	0.000250191	0	0	0.000440944	0	0	0	0.00168389	0	0	0	0	0.00253797	0.238226	0.343693	0.518859	0.558341	0.405599	0.239348	0.0108497	0
107	0.0304639	0.204376	0.3021	0.353349	0.258821	0.105231	0.0470401	0.0170468	0.0874302	0.0504022	0.367815	0.560567	0.124059	0.0715487	0.0364228	0	0.283721	0.557426	0.344011	0.312141	0.266221	0.206024	0.314598	0.600729	0.00431343	0.00538961	0.0190076	0.0482204	0.0390429	0.0255857	0.000471188	0.0029588	0	0.00753902	0.0462521	0.0932177	0.0958369	0.016103	0	0	0.0214068	0.212017	0.250375	0.285348	0.199335	0.103606	0.0725733	0.0102319	0
108	0	0.00754153	0.0122178	0.015934	0.015028	0.00999175	0.00876557	0.00450681	0.0247063	0.000744897	0.0171707	0.051294	0.0161841	0.0053859	0.00527842	0.00251643	0.00752362	0.0198813	0.00878685	0.0100283	0.0093122	0.0122325	0.0283751	0.312502	0	0	1.58643e-05	0.000910238	0.00444892	0.00659275	0.00445723	0	0	0	0	0	0	0	0	0	0	0	0	0.00144353	0.00184196	0.00344354	0.00738341	0	0.00234815
109	0	0.0175767	0.0435071	0.046717	0.0218634	0.0191522	0.0218398	0.00930388	0.0166951	0.0341101	0.0480358	0.0343611	0.0150185	0.0173882	0.0134751	0.00244864	0.0155621	0.0526464	0.049172	0.0563949	0.050754	0.0689553	0.1555	0.377497	0	0	0	0	0	0.00045449	0	1.05639e-05	0	0	0	0	0	0	0	0	0	0.0214344	0.0245404	0.0200751	0.00181873	0.00140313	0.0106314	0.000813319	0
11	0.00965367	0.0934917	0.0932433	0.0817463	0.09713	0.0913843	0.0742265	0.0154103	0.0715127	0.0374332	0.115505	0.195065	0.0432532	0.0356188	0.00222321	0.0144716	0.392309	0.707625	0.370765	0.308777	0.30552	0.33575	0.425631	0.487642	0	0	0.00355663	0.106108	0.125565	0.065763	0.00277957	0.000642725	0	0.00887784	0.0944901	0.233611	0.211919	0.0842226	0.000584181	0	0.0314108	0.203879	0.125468	0.0892257	0.0870903	0.0612958	0.0291019	0.000162113	0
110	0.252751	0.538314	0.393102	0.287216	0.270021	0.330896	0.288824	0.102374	0.333013	0.130271	0.401854	0.467777	0.0905622	0.151689	0.155523	0.131303	0.625274	0.990106	0.473154	0.374276	0.401859	0.458723	0.563541	0.653864	0.00426302	0.0279216	0.130018	0.320283	0.289963	0.126653	0.00475029	0.00159555	0.0214448	0.0896584	0.27968	0.506381	0.4958	0.225202	0.00496973	0	0.204921	0.5649	0.43479	0.329236	0.27172	0.258141	0.314568	0.0935658	0.00608257
111	0.00489189	0.0425503	0.0214757	0.0213968	0.00714133	0.000878589	0.000482971	0.00364692	0.0131351	0.00791182	0.0234258	0.011709	0.0211371	0.0128652	0	0.00062036	0.179786	0.253664	0.0423696	0.00615748	0	0	0.0249098	0.224111	0.272419	0.458141	0.891745	1.28693	1.60081	1.37026	0.850486	0.330017	0.432649	0.968144	1.68421	2.32655	2.79887	2.46203	1.45568	0.562582	0.000428503	0.0413114	0.0173211	0.0166517	0.00949747	0.00770302	0.00042147	0	0.239284
112	0.0326388	0.108843	0.0775528	0.0321057	0.00865373	0.0126003	0.031319	0.00910232	0.115213	0.0205953	0.0316434	0.0334297	0.000828146	0.0151118	0.0235572	0.0559821	0.420801	0.655831	0.346923	0.234179	0.196471	0.227713	0.3369	0.527878	0.00354976	0.00921677	0.141568	0.424554	0.312278	0.0603218	0	0	0.0406162	0.29614	0.725645	0.931689	0.607014	0.160368	0	0	0.0364438	0.136924	0.0297565	0.00726025	0.00326204	0.00773814	0.0422561	0.00137147	0.00137428
113	0.0112314	0.0547275	0.0346119	0.021883	0.0285737	0.0517857	0.0723649	0.0128827	0.0868907	0.0120215	0.0644657	0.130947	0.0399079	0.0355191	0.0277201	0.0195477	0.37828	0.560913	0.221378	0.124172	0.119531	0.158706	0.260246	0.356764	2.96791e-05	0.00718723	0.0536047	0.158399	0.123164	0.0359774	0	0	0.00891799	0.150794	0.434325	0.587471	0.37751	0.0867494	0	0	0.0290795	0.134619	0.0343988	0.0160938	0.0161401	0.0285392	0.0406561	0.000609498	0
115	0.00611796	0.0371443	0.074817	0.109567	0.12074	0.0729335	0.0358502	0.0100995	0.0164009	0.015	0.0715528	0.159369	0.0964432	0.0466933	0.0167218	0.00315209	0.038252	0.0859542	0.0692051	0.0765257	0.0960253	0.0885763	0.124385	0.418335	0	0.000845492	0	0	0	0	0	0.00274532	0	0	0	0	0	0	0	0	0	0.00821743	0.018749	0.0727652	0.101997	0.0761877	0.0386659	0.001129	0.0120993
117	0.0651756	0.249977	0.28751	0.225025	0.117008	0.0687194	0.0752054	0.0215844	0.084066	0.0883731	0.229927	0.259613	0.235857	0.0423955	0.0511663	0.0399685	0.433173	0.797545	0.466198	0.365702	0.284124	0.272058	0.347734	0.498106	0	0.0109744	0.0383873	0.0967763	0.0585045	0.00546524	0	0	0.000196797	0.0399816	0.230514	0.314152	0.236892	0.0387592	0.00436741	0.000855182	0.0603327	0.307607	0.287658	0.25111	0.0919767	0.0523481	0.0879162	0.0112663	0.000138362
118	0.105783	0.350707	0.429574	0.382396	0.383802	0.466048	0.422384	0.136442	0.192153	0.341649	0.506257	0.701291	0.459125	0.262506	0.112439	0.00891685	0.208595	0.41977	0.337691	0.295365	0.307625	0.436209	0.604806	0.587396	0	0.00086766	0.00166878	0.0176449	0.0402091	0.0193364	0	0	0	0.000104911	0.0166757	0.0839245	0.117557	0.0606524	0	0	0.075148	0.334533	0.343163	0.298696	0.319565	0.35929	0.266073	0.00994746	0.0104795
119	0.0239267	0.100579	0.0977537	0.157249	0.315654	0.287559	0.102956	0.00169761	0.084444	0.0318568	0.0730653	0.160009	0.15903	0.118425	0.0312025	0.00488544	0.367286	0.683503	0.423243	0.457003	0.554718	0.40685	0.229813	0.170957	0.00430994	0.0254561	0.0496805	0.178595	0.137922	0.0603089	0.120766	0.125884	0.0119594	0.0929895	0.288095	0.397787	0.310696	0.213704	0.227341	0.192826	0.0391036	0.193246	0.11657	0.155765	0.258393	0.227877	0.0651873	0	0.0218051
12	0.15493	0.442093	0.413914	0.45679	0.55776	0.500909	0.341053	0.0898364	0.435216	0.0755912	0.45438	0.600844	0.263154	0.22036	0.0756677	0.0393862	0.662081	1.11078	0.613711	0.5402	0.599881	0.623265	0.69981	0.680822	0	0	0	0.0125428	0.00774979	0.00182892	0	0	0	0.00107237	0.0165533	0.0453574	0.0237617	0.00422021	0	0	0.236089	0.5845	0.447766	0.489977	0.480988	0.347042	0.245018	0.0120277	0
120	0.0121153	0.062756	0.0377982	0.00814361	0.00757396	0.0531358	0.173105	0.0811071	0.176334	0.196488	0.38427	0.720679	0.00768314	0.0175698	0.0414996	0.0150807	0.0465782	0.130825	0.0223497	0.0109766	0.0161914	0.074271	0.331203	0.43725	0.00050895	0.00352135	0.00609738	0.0392385	0.0639181	0.0264095	0	0	0	0	0.0107643	0.118418	0.109688	0.0266358	0	0	0.0273212	0.086527	0.0301284	0.00235716	0.00307491	0.035025	0.129053	0.0101241	0.000383431
121	0.0555169	0.136095	0.0966738	0.110969	0.244592	0.438182	0.40964	0.118318	0.189799	0.0284064	0.236922	0.427593	0.109658	0.254519	0.12405	0.0202834	0.50248	0.782265	0.404389	0.382654	0.49811	0.693048	0.811297	0.70441	0	0	0.0024623	0.00023156	0	0	0	0.000153518	0.00530635	0.0271825	0.048268	0.0319575	0.00500197	0.000687679	0	0	0.0828277	0.297356	0.172484	0.150371	0.219005	0.3147	0.32457	0.0231049	0
122	0.011049	0.116459	0.125841	0.10491	0.0695034	0.0564699	0.0511777	0.01116	0.0500814	0.00630937	0.050325	0.0639746	0.0438019	0.0308164	0.0416382	0.0492821	0.535144	0.72089	0.349202	0.24628	0.20552	0.244493	0.355479	0.513646	0.0100363	0.069973	0.347602	0.601929	0.516735	0.215327	0.00873737	0	0.0912549	0.473491	1.00652	1.2537	0.956909	0.401719	0.0158202	0.000294307	0.0351231	0.164111	0.0854316	0.0601627	0.0348892	0.0272752	0.0541505	0.0013064	0.00636143
123	0.0953545	0.279923	0.29333	0.221903	0.100666	0.0221491	0.0142765	0.00970149	0.181265	0.128424	0.177552	0.185747	0.126002	0.0208491	0.0187641	0.0118472	0.3853	0.752516	0.502723	0.382676	0.277468	0.211175	0.254244	0.483591	0.00131386	0.00193173	3.23734e-05	0.00120189	0.00241788	0.0013348	0	0	0.00107185	0.00285098	0.0135447	0.00563183	0.000405202	0	0	0	0.106555	0.388217	0.256181	0.159647	0.0707597	0.0281273	0.0404422	0.0042668	0.0111968
124	0	0.00889578	0.0343594	0.110446	0.213228	0.271086	0.200224	0.0307348	0.0173166	0.00552481	0.34497	0.947433	0.153528	0.179402	0.0757547	0.00455684	0.0450304	0.187849	0.207196	0.298334	0.378602	0.432373	0.453521	0.471313	0	0	0	0	0	0	0	0	0	0	0	0	0	0	0	0	0	0.0116306	0.0438137	0.122268	0.201395	0.244364	0.166392	0.00329052	0
125	0.0245109	0.124977	0.121685	0.0887141	0.0805115	0.168039	0.300107	0.170239	0.103303	0.0540501	0.115399	0.189657	0.0425974	0.117389	0.201142	0.125176	0.22863	0.447387	0.279042	0.219364	0.175614	0.240349	0.434788	0.577255	0.0469599	0.110699	0.154659	0.314935	0.259412	0.082266	0.0174164	0.00575277	0.0384395	0.135801	0.344906	0.620645	0.651129	0.274793	0.00581218	0	0.0435363	0.171493	0.104577	0.0572624	0.0374779	0.167726	0.262715	0.107743	0.049363
126	0.0615922	0.237831	0.184222	0.104866	0.050536	0.037941	0.0746457	0.0660745	0.151681	0.130376	0.165635	0.119679	0.0731144	0.00819037	0.0203057	0.0382659	0.263037	0.52436	0.239337	0.106054	0.0491007	0.0631039	0.164704	0.357029	0.0410761	0.0403142	0.0631099	0.321142	0.685216	0.528084	0.251221	0.0645835	0.0348224	0.0361475	0.0933286	0.52555	1.03039	0.865074	0.289189	0.0389185	0.0609907	0.250966	0.115099	0.056132	0.0141571	0.0138965	0.0290914	0.0203992	0.0541008
127	0.0175666	0.0876997	0.118632	0.142522	0.158673	0.247012	0.213655	0.0596341	0.08122	0.0361433	0.117125	0.223046	0.134624	0.125347	0.126071	0.0668053	0.268804	0.539679	0.350838	0.358631	0.393004	0.496647	0.535787	0.540043	0	0.000656041	0.0198083	0.0899912	0.132564	0.0422576	0.000586266	0	0	0.00342964	0.0949806	0.221232	0.267062	0.13365	0.00133767	0	0.0241362	0.168088	0.116463	0.117722	0.107022	0.161904	0.214711	0.0139972	0
128	0.0215782	0.149692	0.177652	0.163427	0.16375	0.138465	0.101471	0.0243485	0.0461266	0.0269677	0.0986385	0.11613	0.106916	0.0432386	0.0242491	0.0079989	0.322783	0.606447	0.350954	0.266501	0.232469	0.249907	0.297937	0.410337	0.180196	0.291159	0.424925	0.751334	0.987909	0.875061	0.486377	0.195667	0.221972	0.450536	0.793808	1.25374	1.56765	1.36458	0.714005	0.250956	0.0184725	0.180787	0.117625	0.135652	0.125939	0.0991026	0.0546727	0.00173242	0.145991
129	0.0170848	0.0707351	0.0298775	0.00710575	0.00368609	0.00609192	0.0154244	0.0160824	0.017929	0.00421213	0.0151561	0.00430222	0.00983849	0.00161941	0.00300501	0.0171296	0.16859	0.280975	0.0655656	0.0155822	0.0103906	0.0272769	0.1015	0.311865	0.163826	0.339444	0.658128	1.20615	1.62763	1.22899	0.526649	0.102194	0.154858	0.438504	1.0031	1.7984	2.24484	1.66351	0.508477	0.0185742	0.00241801	0.044481	0.00547024	0.00142871	0.000493027	0.00232935	0.0146196	0.00364324	0.181324
13	0.104192	0.408105	0.445569	0.376463	0.347535	0.343386	0.235167	0.0586254	0.168397	0.078597	0.348278	0.668887	0.542953	0.111612	0.158824	0.102728	0.709377	1.25095	0.75309	0.574496	0.560224	0.63656	0.570658	0.598035	0	0.00605378	0.0162549	0.0228988	0.0128031	0.00312473	0.000179565	4.91474e-05	0.000280175	0.0121475	0.0687102	0.11083	0.0929781	0.00867106	0	0	0.0953558	0.484256	0.416269	0.513197	0.454144	0.419637	0.329724	0.051206	0
130	0.00937927	0.160426	0.199616	0.118943	0.0346019	0.00959927	0.00348174	0.000129558	0.0645992	0.0082822	0.504161	0.737364	0.027597	0	0.00506519	0.00271542	0.394285	0.790427	0.374546	0.28165	0.226233	0.170612	0.221563	0.417453	0.00570938	0	0.00362153	0.0290471	0.0367881	0.0205228	0.00449726	0.00303595	0.0061768	0.00763565	0.0320023	0.0617488	0.0584737	0.0210629	0	0	0.000917793	0.254825	0.310938	0.23266	0.0412298	0.00943275	0.021941	0.00310388	1.90107e-05
131	0.0237474	0.148109	0.165552	0.135466	0.172223	0.249722	0.193523	0.0546641	0.0532318	0.0190425	0.15861	0.257397	0.158874	0.174022	0.128682	0.0491293	0.333148	0.558158	0.323183	0.227212	0.238207	0.286233	0.316955	0.417524	0.000709136	0.000277948	0.00396286	0.0419548	0.0284567	0.0102679	0.00107125	0.00183474	0.0266515	0.0992397	0.165217	0.162508	0.0858851	0.0108953	0	0	0.0167603	0.159921	0.100682	0.0816441	0.141761	0.233783	0.200272	0.0270963	0.00123542
132	0.0237033	0.0948222	0.0828762	0.0627529	0.0423971	0.021731	0.0127142	0.00406598	0.0437279	0.011505	0.0535864	0.041825	0.025303	0.0214824	0.00856306	0.00750915	0.248527	0.381119	0.192001	0.127048	0.0951953	0.0879266	0.116734	0.219723	0.346475	0.612771	1.09569	1.55449	1.73733	1.29673	0.689687	0.228181	0.507629	1.11522	1.95405	2.73566	3.02305	2.36247	1.20112	0.405968	0.0250245	0.0977378	0.0587769	0.0506615	0.0321921	0.0114917	0.00781592	0.00279669	0.361624
133	0.0635685	0.232746	0.25871	0.24299	0.193666	0.182473	0.157863	0.0777594	0.159134	0.10173	0.133939	0.137388	0.131203	0.0666575	0.0600798	0.0490684	0.242409	0.455612	0.302904	0.234433	0.197791	0.223008	0.355235	0.549265	0	0	0	0.0760769	0.180881	0.103277	0.00791913	0	0	0	0.0147521	0.200661	0.384533	0.21164	0	0	0.0327445	0.211334	0.187034	0.150348	0.124803	0.129761	0.11931	0.0323556	0
134	0.0323993	0.102606	0.100854	0.0924518	0.0953852	0.129211	0.120609	0.0542409	0.0954017	0.0209311	0.24166	0.444192	0.0945341	0.0762762	0.0677649	0.0158173	0.109292	0.210693	0.100341	0.0806154	0.0767262	0.106865	0.163257	0.317521	0.0604635	0.0890014	0.0814263	0.136085	0.15182	0.114458	0.0353591	0.00594875	0.0893506	0.1266	0.141502	0.21307	0.28723	0.209622	0.0697442	0.0144306	0.0307045	0.104075	0.0621942	0.0549843	0.0621066	0.0943773	0.0944467	0.0218843	0.14845
135	0.314161	0.606453	0.442648	0.293195	0.30224	0.317499	0.240535	0.0326113	0.405199	0.319902	0.706346	1.00688	0.266456	0.192616	0.0724572	0.0109437	0.712682	1.17483	0.502229	0.303511	0.339299	0.39076	0.423562	0.396474	0	0.00150306	0.00499811	0.0162132	0.0120309	0.00078038	0	0	0	0.000301105	0.0259267	0.134687	0.0915899	0.00688991	0	0	0.263849	0.744042	0.638756	0.462232	0.352096	0.284439	0.209837	0.0100965	0
136	0.0460216	0.237195	0.237989	0.143266	0.0831664	0.0898565	0.103293	0.0506452	0.169075	0.210743	0.237447	0.252004	0.0679861	0.0263316	0.0326366	0.0234834	0.201763	0.412912	0.248337	0.146199	0.122917	0.158439	0.294813	0.545147	0	0	0.000213682	0.0478616	0.131908	0.0775426	0.00219788	4.05342e-05	0	0	0.00326739	0.0935593	0.20073	0.1073	0	0	0.0546744	0.257942	0.184305	0.0762526	0.0356329	0.0433818	0.0713898	0.019403	0
137	0.0264916	0.0981284	0.0945656	0.0789403	0.0696763	0.0796541	0.0935728	0.0173608	0.0545368	0.0152999	0.0789265	0.0864443	0.0362466	0.0184294	0.0077279	0.000147233	0.158208	0.293361	0.10673	0.0647151	0.0451811	0.0995579	0.276376	0.365671	0.290211	0.431759	0.488754	0.631574	0.526393	0.221247	0.0296619	0.00531416	0.327786	0.601469	0.931551	1.18974	1.06622	0.466943	0.0120261	0.000208339	0.0174209	0.0793682	0.0499557	0.0450578	0.0365272	0.0497102	0.0401835	0	0.266537
138	0.0150341	0.0811513	0.0621291	0.0349494	0.0237086	0.0325657	0.0566244	0.0140098	0.0639162	0.0216382	0.0499639	0.0196101	0.00913219	0.0131888	0.012723	0.00896922	0.401703	0.528902	0.191815	0.123158	0.108658	0.155732	0.256799	0.319935	0.0187783	0.117541	0.298934	0.734913	0.491442	0.168634	0	0	0.0602614	0.414915	1.05202	1.46024	1.07015	0.374452	0.0018836	0	0.0176422	0.133086	0.0543128	0.0396261	0.0199625	0.0246572	0.0332662	0	0.0861628
139	0.178265	0.461192	0.388666	0.225719	0.145909	0.13632	0.145933	0.0335212	0.293641	0.2022	0.212765	0.147362	0.064135	0.0333624	0.00595634	0.00731496	0.494808	0.879234	0.54286	0.379523	0.331456	0.375481	0.517905	0.601548	0.000671119	0.006933	0.0264364	0.181572	0.212294	0.140374	0.0369739	0.0115859	0.00504876	0.046686	0.188405	0.422923	0.441461	0.257461	0.0359126	0.00516469	0.206711	0.556106	0.354706	0.208221	0.127102	0.0877504	0.0680106	9.31249e-06	0.00332953
14	0.0016241	0.0446413	0.16313	0.2743	0.416925	0.724022	0.706577	0.293816	0.0596577	0.083964	0.627196	1.43468	0.311846	0.598454	0.300296	0.0609606	0.0361322	0.185004	0.251192	0.335938	0.454087	0.670713	0.888211	0.754359	0	0	0	0	0	0	0	0	0	0	0	0	0	0	0	0	0.00132672	0.0736179	0.192878	0.338488	0.484195	0.584187	0.595606	0.119541	0.000113692
140	0.0628439	0.209178	0.17571	0.108079	0.0537859	0.0344721	0.028834	0.0114825	0.0979771	0.0534934	0.171476	0.319016	0.277767	0.0288155	0.0361494	0.032355	0.48704	0.912935	0.440294	0.237796	0.127437	0.0997665	0.11154	0.230394	0.00178627	0.0017569	0.000241908	0	0	0	0	0	0.0239015	0.0724875	0.0785958	0.0250697	0.00116275	0	0	0	0.0440651	0.251049	0.175693	0.137329	0.0642781	0.0296047	0.0131646	0.00157938	0.00301755
141	0.000847204	0.0428726	0.0402781	0.0342606	0.0272622	0.028412	0.0389589	0.0254208	0.0306965	0.00842123	0.033414	0.0097282	0.0102072	0.010582	0.0286535	0.0149133	0.217139	0.388254	0.194161	0.186658	0.187897	0.218878	0.305786	0.572872	0.0424765	0.136473	0.431594	0.689037	0.781436	0.470517	0.105572	0.0128859	0.0697988	0.268557	0.672089	0.973616	1.09218	0.698191	0.174026	0.0181427	8.13928e-05	0.040118	0.0362366	0.0375166	0.0209378	0.0207278	0.0451926	0.00597878	0.0684544
142	0.0332334	0.375273	0.567483	0.57898	0.478226	0.334851	0.182267	0.0403133	0.156201	0.155748	0.710164	1.07688	0.748478	0.133803	0.077635	0.0491006	0.29199	0.675371	0.499586	0.4525	0.460204	0.510257	0.492109	0.679677	0	0	0	0.000204422	0.000556362	4.26404e-05	3.00458e-05	0.00121134	0	0	0	0	0	0	0	0	0.0196243	0.366718	0.508056	0.670239	0.519811	0.404644	0.254143	0.0423072	0
143	0.0681195	0.225903	0.240263	0.212227	0.156288	0.116681	0.119343	0.0399586	0.111971	0.0593641	0.174213	0.188559	0.137849	0.0671453	0.130445	0.121607	0.361937	0.630753	0.386175	0.287733	0.269919	0.401816	0.436192	0.491125	5.70557e-06	0.000313878	0.0646635	0.238663	0.2497	0.0519329	0.000162574	0	0.0175835	0.126772	0.362189	0.47953	0.429869	0.124663	0.00212603	0.000342128	0.0561334	0.260167	0.24179	0.245452	0.142914	0.10862	0.171408	0.0383662	0.0029548
144	0.0907932	0.357917	0.333019	0.220834	0.0900927	0.0146311	0.00439689	0.00256782	0.146389	0.0735943	0.415073	0.604473	0.332378	0.0203538	0.029736	0.014612	0.496205	0.909898	0.512301	0.370843	0.339322	0.3047	0.331347	0.569873	1.63978e-05	0.000838178	0.0150768	0.0518402	0.0477393	0.0145982	0.000176391	0.000918539	5.79854e-05	0.0092949	0.0357391	0.0608268	0.0698996	0.0102275	0	0	0.0684527	0.426141	0.399924	0.391707	0.142756	0.0600504	0.0708338	0.00913448	0.000199412
145	0.0523611	0.175871	0.136971	0.0756934	0.028462	0.018073	0.0209112	0.00209936	0.101	0.0460094	0.121372	0.139524	0.134968	0.00899001	0.0104103	0.0180694	0.389116	0.698687	0.335276	0.239783	0.214016	0.258986	0.359689	0.534018	0.040443	0.0617476	0.125724	0.161109	0.15603	0.022369	0.00133287	0.00115723	0.0519431	0.112622	0.288686	0.338561	0.307202	0.0538536	0	0	0.0467933	0.219784	0.13143	0.0803064	0.0174384	0.0233538	0.0638888	0.00496187	0.0459248
146	0.0506125	0.170919	0.124023	0.0540924	0.0311987	0.0434151	0.104065	0.0790448	0.143799	0.12455	0.124902	0.115145	0.0941534	0.0313057	0.0371129	0.0639688	0.246915	0.432242	0.196607	0.106641	0.0871902	0.139565	0.29729	0.588472	0.0107446	0.022915	0.090441	0.287663	0.444027	0.271662	0.0716366	0.00855297	0.0150573	0.0413361	0.169819	0.434502	0.606408	0.403027	0.089347	0.00352857	0.0548683	0.200482	0.0752124	0.0293336	0.0110241	0.0213376	0.0837225	0.0489688	0.006715
147	0.09607	0.299669	0.29906	0.225256	0.135322	0.0913444	0.047386	0.00587453	0.187429	0.120371	0.335425	0.606898	0.418004	0.0468927	0.0323864	0.0200025	0.197516	0.488458	0.344302	0.294213	0.239403	0.255613	0.310902	0.490084	0.0226422	0.0413391	0.0508787	0.045162	0.0203895	0.00157526	0	6.38169e-05	0.0438974	0.0816287	0.112411	0.0830471	0.0506013	0.000951138	0	0	0.094143	0.295812	0.265893	0.255991	0.135347	0.0897049	0.0684623	0.00289867	0.0486048
148	0.0174483	0.0586832	0.020717	0.00476215	0.00283646	0.0077703	0.0227131	0.0157846	0.0232345	0.00830549	0.00549923	0.00388673	0.00875071	0.000342437	0.000480355	0.00547092	0.166726	0.322552	0.101468	0.0187695	0.00794735	0.0217126	0.0748792	0.196085	0.330807	0.571124	0.946918	1.48498	1.86457	1.59631	0.968834	0.374279	0.472861	1.01465	1.78876	2.5694	3.09924	2.69443	1.54142	0.589709	0.012539	0.0524187	0.00899801	0.00511416	0.00496806	0.00716075	0.00522034	0.000691279	0.252459
149	0.0122524	0.0813645	0.0262154	0.00487372	0.00478813	0.0247634	0.0622552	0.0582278	0.0357589	0.000231345	0.0100306	0.00355615	0.000349992	0.00431645	0.0448301	0.036341	0.374199	0.623899	0.263014	0.123205	0.0638142	0.0587715	0.0826619	0.153734	0.0884907	0.188246	0.612695	1.34465	1.98316	1.95243	1.3404	0.601384	0.270911	0.729267	1.57893	2.66845	3.59747	3.59709	2.58623	1.25826	0.0361164	0.10798	0.00691914	0.000634915	0	0.00247061	0.0283404	0.0236291	0.0483822
15	0.132925	0.46269	0.522805	0.502541	0.393483	0.199073	0.0722272	0.0177254	0.227502	0.162686	0.443011	0.639936	0.310789	0.112041	0.0646003	0.0550221	0.596609	1.07591	0.802337	0.72105	0.672901	0.511629	0.432373	0.518245	0	3.57885e-05	0	0	0	0.000101575	0	4.88408e-06	0	0.000233007	0.0128436	0.0185562	0.00543434	0	0	0	0.16149	0.592869	0.589451	0.605919	0.399882	0.190885	0.134077	0.00775134	0
150	0.00186072	0.0815054	0.16536	0.240636	0.277032	0.191327	0.0770592	0.00891161	0.0624083	0.000175054	0.110889	0.261858	0.128998	0.111785	0.0408616	0.0257997	0.421618	0.720107	0.447406	0.450749	0.488674	0.423461	0.34682	0.464898	0.00154816	2.87013e-05	0	0.00627704	0.00240356	0.00176081	0.000568085	0.001059	0.00241713	0.0480645	0.0681517	0.0546841	0.0100776	0.000695332	0	0	0.0116971	0.166143	0.139498	0.195023	0.221655	0.159314	0.0861367	0.00213523	0
151	0.0558553	0.316019	0.282395	0.3936	0.678418	0.731593	0.487734	0.059029	0.18497	0.0685425	0.639854	1.1373	0.448422	0.409745	0.204615	0.0209423	0.626139	1.07444	0.423712	0.379567	0.636778	0.736744	0.613372	0.416908	0	0.00164879	0.0131968	0.043802	0.0462979	0.00615512	0	0.000565114	0	0	0.0141237	0.161314	0.140828	0.0144504	0	0	0.0831286	0.565647	0.587243	0.692525	0.791158	0.701011	0.431129	0.0112302	0
152	0.0461977	0.183366	0.1782	0.176615	0.192337	0.216509	0.169306	0.0306339	0.107715	0.0253542	0.267467	0.373428	0.0875123	0.127819	0.0577863	0.0200016	0.554739	0.817586	0.384474	0.318613	0.347447	0.395171	0.466185	0.558697	0	0.000961243	0.00367344	0.0137713	0.00319701	0.00228688	0.000111927	0	0.000800544	0.0169406	0.0396809	0.0625388	0.0158827	0.00192459	0	0	0.0432492	0.265717	0.163876	0.146512	0.147189	0.141641	0.162315	0.00447992	0
153	0.0748427	0.199373	0.168267	0.112646	0.0697073	0.0599692	0.0560733	0.0252505	0.220719	0.0927466	0.323065	0.528687	0.322694	0.0574629	0.0475246	0.0394597	0.290825	0.515096	0.252666	0.175841	0.137257	0.155537	0.243924	0.461507	0	0	0	0	0	0.000316722	0	0	0	0	0	0	0	0	0	0	0.0743045	0.296861	0.202128	0.108874	0.0521858	0.0520057	0.0838894	0.0138893	0
154	0.125928	0.283873	0.17328	0.0239079	0.00118568	0.000758243	0.00150695	4.28434e-05	0.219728	0.156344	0.247616	0.0859539	0.0267897	0.00251572	0.00507215	0.00148054	0.324496	0.51206	0.206725	0.0564531	0.0118925	0.0149434	0.0523612	0.338575	0	0.00025903	0	0	0.00187301	0.0079394	0.00617052	3.84918e-05	0	0	0	0	0	0	0	0	0.137562	0.355482	0.152194	0.0072539	0	0	0.00275096	0	0
155	0	0.00338667	0.0149299	0.0458176	0.178173	0.28867	0.215279	0.0353134	0.0258571	0.000482749	0.0166741	0.17782	0.177964	0.229618	0.12251	0.0333967	0.0481577	0.115337	0.0675772	0.0898612	0.166061	0.275961	0.40217	0.468421	0.000610343	0.00102851	3.33062e-05	0	0	0	0	0	0	0	0	0.000992412	0	0	0	0	0	0.0058744	0	0.0231174	0.151767	0.243247	0.198069	0.0126127	0.00072065
156	0.0140607	0.0868012	0.0391337	0.017468	0.0134818	0.0135035	0.0416899	0.0614799	0.0354605	0.00343732	0.022802	0.0396165	0.0419629	0.0473515	0.06074	0.0515118	0.248115	0.439309	0.164414	0.0432798	0.0159181	0.0167366	0.0962169	0.354774	0.194729	0.347076	0.578376	1.04228	1.26198	0.870499	0.29457	0.0687745	0.199512	0.468969	0.992422	1.7322	2.06728	1.50679	0.530385	0.107688	0.0130294	0.0804043	0.00787927	0.0170187	0.0218363	0.0320695	0.0561572	0.037446	0.161843
157	0.0509623	0.226676	0.17904	0.146151	0.0687331	0.0243456	0.0080801	0.00143729	0.171234	0.0464644	0.393197	0.641939	0.287153	0.0228913	0.0131485	0.00730333	0.518838	0.845872	0.400632	0.303124	0.206205	0.141675	0.159996	0.366757	0	0	0	0	0.00304015	0.00495867	0.00485604	0.00271073	0	0	0	0	0	0	0	0	0.0672529	0.393125	0.285021	0.174468	0.0518748	0.0192566	0.0184852	0.000485268	0
157	0.00878949	0.0694053	0.115848	0.118738	0.0577878	0.0120037	0.00865363	0.00484819	0.0502572	0.0167373	0.209972	0.36486	0.2511	0.0173583	0.00587064	0.0117542	0.30321	0.503278	0.249872	0.183239	0.128734	0.0981269	0.148349	0.363638	0.000110693	0.000376488	0.0304192	0.056338	0.0385773	0.013073	0.00466918	7.02982e-05	0.00763718	0.0568556	0.132848	0.143128	0.0760722	0.00713263	0	0	0.00531388	0.0998626	0.0754549	0.086293	0.0405269	0.0167019	0.0145224	0	0
158	0	0.0032205	0.0239714	0.0623563	0.161004	0.298024	0.266185	0.0696103	0.0712483	0.00151166	0.3313	0.945113	0.143842	0.222157	0.0999416	0.0135589	0.136336	0.279443	0.199926	0.236598	0.299547	0.39045	0.460329	0.522546	0	0	0	0	0	0	0	7.91296e-05	0	0	0	0.00112127	0	0	0	0	0	0.0418612	0.0189243	0.0375517	0.141651	0.262077	0.232036	0.0210814	0
159	0.00202155	0.0214024	0.0200447	0.0244636	0.0299268	0.0482799	0.0620571	0.0187417	0.0509578	0.00525298	0.0593642	0.0701769	0.0190791	0.0278054	0.0132701	0.0103337	0.287689	0.443556	0.184198	0.159591	0.167709	0.185614	0.281578	0.413666	0.0119609	0.0469899	0.122908	0.265575	0.245497	0.122967	0.0257398	0.00336883	0.0261865	0.170219	0.456123	0.638725	0.519488	0.246193	0.0350833	0.00632162	0.00447678	0.0651316	0.0111005	0.00797817	0.0106685	0.0250421	0.0391645	0.00118977	0.00153777
16	0.0924821	0.285693	0.311673	0.257428	0.265088	0.320751	0.298525	0.142452	0.16995	0.182051	0.483099	0.854164	0.317256	0.253548	0.146113	0.0462025	0.194921	0.386966	0.283667	0.221821	0.20656	0.258048	0.339788	0.427302	0.0015461	0.00456614	3.72855e-05	0.000331757	0.00262254	0	0	0	0.000809649	0	0	0.00190303	0.0085897	0.00212036	0	0	0.104227	0.327927	0.304864	0.256834	0.272852	0.30905	0.250021	0.0646496	0.0318541
160	0.00571803	0.0232591	0.0183647	0.00601541	0	0	0	0.000181509	0.0234498	0.00988826	0.018621	0.00405045	0.000630829	0.00360093	0.00361014	0.00787511	0.0301445	0.045023	0.0105759	0.00351482	0	0.0164222	0.143834	0.443539	0	0	0	0	0	0.00749111	0.00134008	0	0	0	0	0	0	0	0	0	0.00214448	0.0248293	0.0015764	0	0	0	0.0107573	0.00684055	0
161	0.0549443	0.153545	0.0998841	0.0479978	0.0323781	0.0442238	0.0589872	0.0205372	0.0859326	0.0766415	0.0773179	0.0553098	0.0937209	0.0302745	0.0284029	0.0118926	0.376037	0.671699	0.175578	0.0611437	0.045477	0.069499	0.161117	0.365447	0.0551386	0.105946	0.189751	0.513698	0.712794	0.376632	0.0863014	0.00399698	0.0755863	0.201129	0.555413	1.04342	1.24678	0.74159	0.120996	0.0128892	0.055013	0.20421	0.0783021	0.0441042	0.0471231	0.0709672	0.0849605	0.0153566	0.0462051
162	0.0252097	0.182194	0.221647	0.214534	0.231577	0.285614	0.244296	0.0813326	0.157929	0.197285	0.620764	1.23725	0.124588	0.179206	0.0857118	0.0195351	0.180039	0.367736	0.272328	0.270103	0.317358	0.352828	0.419096	0.514829	0	0	0	0.000675748	0.00146769	0.00176236	0	0	0	0	0	0	0	0	0	0	0.043621	0.256888	0.295746	0.243638	0.250331	0.225322	0.190486	0.0321821	0
163	0.0470727	0.188306	0.14515	0.0818997	0.0667139	0.0801981	0.0977915	0.0389357	0.155744	0.120728	0.177334	0.296748	0.04773	0.0167481	0.0202757	0.0147023	0.430123	0.772611	0.367569	0.271673	0.243185	0.281595	0.351971	0.445946	0	0.00256272	0.00562847	0.0782245	0.114639	0.0790794	0.00120235	0	0	0.000254224	0.0287024	0.215101	0.284913	0.140628	0.000106379	0	0.0816134	0.350499	0.171907	0.0606731	0.0312082	0.0409677	0.0619944	0.00384389	0
164	0.0502519	0.199206	0.226826	0.213921	0.159858	0.0828248	0.0432576	0.0127159	0.095715	0.0384892	0.171661	0.238067	0.208682	0.0291906	0.0180729	0.0132182	0.51329	0.809894	0.4961	0.413391	0.366518	0.330338	0.34238	0.481012	0.00278939	0.00495027	0.00969767	0.00855295	0.00289612	0.000399548	9.8647e-05	0.000691226	0.011929	0.0370957	0.0613731	0.0436083	0.0100798	0	0	0	0.0424251	0.267804	0.215182	0.238297	0.170295	0.100306	0.0648814	0.00339396	0.00221741
165	0.0656585	0.153657	0.149302	0.123011	0.0962539	0.0710314	0.0420598	0.0148148	0.173855	0.0703678	0.263353	0.416973	0.0930064	0.101321	0.0473436	0.00472607	0.178894	0.255957	0.147031	0.107555	0.0796867	0.0672781	0.070986	0.214908	0	0	0	0	0	0	0	0	0	0	0	0	0	0	0	0	0.0862941	0.216504	0.13307	0.0936718	0.0738193	0.055292	0.0364095	0.0023163	0.00113922
166	0.00545377	0.0969486	0.152737	0.223247	0.359539	0.41482	0.230871	0.0305797	0.0802068	0.00835293	0.0919839	0.245729	0.356414	0.115058	0.102789	0.0100308	0.174906	0.391214	0.297941	0.263045	0.319152	0.422402	0.384507	0.545647	0	0	0	0	0	0	0.0014777	0.00497017	0	0	0	0.00215819	0.0124112	0.0151933	0.0137907	0.00587258	0.023678	0.190792	0.150295	0.244226	0.330544	0.37601	0.202875	0.00743473	0
167	0.0251373	0.0891723	0.114385	0.143959	0.190225	0.218307	0.165721	0.0486991	0.0643256	0.0353771	0.0821373	0.130588	0.180665	0.179607	0.1271	0.0408075	0.173924	0.331289	0.246084	0.240993	0.240357	0.255311	0.301187	0.415273	0	0.00360331	0.0138772	0.0623694	0.0595862	0.0409405	0.0231658	0.0119624	0	0.022448	0.0907318	0.150333	0.139453	0.0956193	0.0400417	0.0190512	0.0280549	0.116691	0.0953537	0.123092	0.155772	0.178188	0.156679	0.0144626	0
168	0.0155007	0.0991451	0.0741488	0.0487454	0.0275862	0.00895762	0.0125297	0.00673526	0.0333574	0.000283948	0.023922	0.00561794	0.00383217	0.00947822	0.021026	0.0378398	0.567567	0.811306	0.393551	0.270018	0.250569	0.264797	0.32819	0.541723	4.22856e-05	0.0122465	0.225552	0.562914	0.652584	0.399414	0.0610425	1.18967e-05	0.00803861	0.170036	0.630476	1.05628	1.06633	0.638115	0.112926	0.00457244	0.00782091	0.114137	0.0193949	0.0127144	0.00669699	0.00572174	0.0264053	0.00175007	0
169	0.0259333	0.113631	0.084708	0.0647633	0.0264139	0.00572206	0.00712403	0.00279568	0.1526	0.0222824	0.381837	0.709619	0.0257502	0.00419166	0.00225013	0.00096984	0.273499	0.487492	0.185083	0.12475	0.0884071	0.0933679	0.199866	0.454319	0	0	0	0.00327842	0.0168514	0.0189516	0.0106391	0.000236676	0	0	0	0	0	0	0	0	0.0140597	0.160852	0.10715	0.072357	0.0212304	0.00520601	0.0180434	0.00297256	0
17	0.00443013	0.040943	0.0250031	0.0178759	0.0521623	0.107579	0.120123	0.0210912	0.0794782	0.0243156	0.00811889	0.0182519	0.019222	0.0301443	0.0590464	0.0295033	0.317338	0.602713	0.28304	0.174046	0.1788	0.262602	0.370044	0.399405	0	0.0151203	0.106488	0.319871	0.225516	0.0472398	0.000580555	0	0.0193974	0.167341	0.488833	0.694901	0.484672	0.108507	0	0	0.0419557	0.144152	0.0275149	0.0105206	0.0413132	0.0740025	0.100056	0.00280293	0.000317583
170	0.0589584	0.196584	0.126836	0.0975908	0.130502	0.212025	0.223659	0.0529873	0.131151	0.0590964	0.088474	0.181653	0.118057	0.118673	0.162086	0.0424175	0.279603	0.619323	0.36639	0.273916	0.258612	0.322512	0.377049	0.389446	0	0	0.000284554	0.0613879	0.104349	0.0164408	0.000164581	0	0	0.000254704	0.0321602	0.255913	0.339687	0.09979	0	0	0.0626286	0.236643	0.102548	0.101934	0.110314	0.206851	0.199422	0.00220575	0.000404738
18	0.14392	0.357054	0.464176	0.571758	0.483769	0.27059	0.129487	0.0323961	0.145885	0.272447	0.788079	0.245812	0.225503	0.131505	0.0444967	0.00460516	0.403311	0.623243	0.565937	0.720449	0.635935	0.520051	0.556682	0.673519	0.152817	0.238241	0.42681	0.33486	0.28461	0.102754	0.00747778	0.000807733	0.204974	0.484242	0.813653	0.752965	0.504091	0.169784	0.0227754	0.00432437	0.106706	0.504857	0.588466	0.675183	0.484602	0.290805	0.141984	0.0121708	0.158964
19	0.102339	0.417916	0.493995	0.518817	0.447737	0.296011	0.154049	0.0223308	0.200492	0.206798	0.827399	1.2886	0.26724	0.171305	0.105223	0.0301974	0.377226	0.815596	0.602186	0.66834	0.700306	0.557941	0.516187	0.670446	0.00678532	0.0210076	0.02551	0.0344597	0.0115476	0.000408148	0	0	0.00788647	0.0286668	0.0456358	0.0476106	0.0254897	0.000472147	0	0	0.0860402	0.502631	0.767407	0.866635	0.615555	0.344829	0.237847	0.0175278	0.00819456
2	0.117942	0.22413	0.1938	0.195342	0.299834	0.701557	0.795189	0.392144	0.245883	0.146949	0.384544	0.70227	0.462711	0.483127	0.375893	0.159418	0.18003	0.282317	0.113899	0.0913406	0.168807	0.437119	0.862411	0.877678	0	0	0	0	0	0	0	0	0	0	0	0	0	0	0	0	0.111865	0.254238	0.149913	0.100797	0.156962	0.395648	0.586232	0.217723	0.00913451
20	0.098099	0.357007	0.333908	0.202489	0.0868146	0.0352397	0.015801	0.00866924	0.196116	0.145119	0.560654	0.803464	0.132218	0.0314328	0.0506523	0.0512397	0.349835	0.728618	0.385713	0.289576	0.223991	0.183593	0.204805	0.507724	0.01358	0.0291972	0.0472153	0.158988	0.204712	0.153297	0.00466807	0	0.019694	0.052086	0.118975	0.269005	0.344542	0.197985	0.00118116	0	0.0774901	0.451573	0.476667	0.315411	0.0975365	0.0580206	0.064819	0.0169933	0.0239407
21	0.161476	0.488972	0.494812	0.476261	0.590068	0.77171	0.770981	0.417197	0.22162	0.141213	0.346692	0.452229	0.517056	0.58351	0.578203	0.293835	0.640144	1.15206	0.733103	0.534136	0.507587	0.59439	0.651699	0.68615	0.015478	0.0220651	0.0456922	0.129229	0.122098	0.0675804	0.0133179	0.00885823	0.0404184	0.0903312	0.157606	0.26571	0.329074	0.234401	0.0702699	0.0165385	0.156957	0.5216	0.404382	0.439506	0.553348	0.720632	0.74806	0.332804	0.0029611
22	0.251329	0.710698	0.85154	1.00346	1.30837	1.47148	1.20971	0.581691	0.352905	0.233676	0.716321	1.15179	1.28568	1.11625	1.09283	0.528843	0.584235	1.08777	0.782149	0.734904	0.97137	1.11186	0.975028	0.869104	0	0	0	0.0101281	0.0085892	0.00173693	0.000242038	0	0	0	0	0.00746917	0.0230036	0.000118395	0	0	0.236024	0.725356	0.777205	1.04712	1.32458	1.52872	1.3311	0.593559	0
23	0.0807913	0.269716	0.250195	0.185228	0.151903	0.125305	0.086498	0.00940447	0.20146	0.141753	0.385499	0.44611	0.0786151	0.107566	0.0252564	0.0131923	0.537091	0.834354	0.341241	0.268081	0.264266	0.261082	0.321694	0.395374	0.00359702	0.0141976	0.0467946	0.173402	0.172057	0.138366	0.0186804	0.00319763	0.00361583	0.0382301	0.149038	0.395454	0.380801	0.198682	0.00882484	0.000173289	0.0947357	0.448901	0.288804	0.154056	0.13034	0.090168	0.0518493	0.000763528	0
24	0.0648647	0.283891	0.349942	0.361395	0.304755	0.299134	0.35741	0.266539	0.111978	0.0856543	0.263031	0.193954	0.149707	0.186066	0.206336	0.231292	0.457223	0.866704	0.594704	0.483871	0.351244	0.327621	0.415923	0.627493	0.0580283	0.110632	0.233844	0.387757	0.49384	0.362325	0.0618218	0.00669877	0.124378	0.293106	0.535258	0.726546	0.880998	0.694249	0.247991	0.0472312	0.0727998	0.335404	0.32141	0.320523	0.225813	0.213098	0.320672	0.203649	0.0468751
25	0.0638375	0.274707	0.280154	0.177676	0.0574477	0.00584345	0.00327564	0.00195283	0.157327	0.0938785	0.460293	0.616472	0.110572	0.013006	0.0176125	0.0046937	0.398633	0.796084	0.458348	0.343434	0.204377	0.116478	0.149847	0.393013	0.0109452	0.011538	8.87205e-05	0	0.000211726	0.00159396	0	0	0.0102468	0.00755957	9.16566e-05	0	0	0	0	0	0.0506689	0.351445	0.301646	0.202461	0.0560215	0.0102275	0.0290239	0.00421991	0.0064355
26	0.0248148	0.191512	0.265082	0.28979	0.245631	0.143461	0.0676025	0.00882011	0.22591	0.16366	0.909918	1.55593	0.249217	0.132548	0.0359759	0.0251609	0.167514	0.340663	0.267895	0.279548	0.275715	0.225735	0.244259	0.396972	0	0	0	0	0	0.00109768	0	0.00367071	0	0	0	0	0	0	0	0	0.0290724	0.239857	0.388649	0.405805	0.314138	0.142571	0.101139	0.00684936	0
28	0.14137	0.356627	0.362897	0.387632	0.517343	0.672809	0.58003	0.233968	0.37774	0.260789	0.779908	1.26563	0.495051	0.39525	0.275006	0.0956736	0.300956	0.554718	0.316047	0.324207	0.420735	0.588005	0.758064	0.742631	0.00123203	0.00528062	0.0103096	0.0232006	0.0104182	0.00205654	0	0	0.00145866	0.0101424	0.0248064	0.0502597	0.0294587	0.000823959	0	0	0.163942	0.490146	0.511336	0.507759	0.559448	0.549537	0.468364	0.113157	0.00227374
29	0.0835892	0.33155	0.31143	0.283484	0.284239	0.281866	0.194625	0.0739129	0.144821	0.0650784	0.350415	0.596986	0.2929	0.15653	0.0967012	0.02649	0.484491	0.884481	0.405892	0.339206	0.359436	0.36921	0.37236	0.520312	0.0273489	0.0249784	0.0363848	0.132003	0.154563	0.114218	0.0152903	0.0017363	0.0192725	0.0296493	0.0660606	0.172783	0.243398	0.135699	0.00902064	0	0.065414	0.366679	0.2937	0.302782	0.266851	0.261296	0.175213	0.0287379	0.00939389
3	0.0560665	0.324858	0.309029	0.264685	0.214652	0.194102	0.166448	0.0584904	0.213439	0.068255	0.348067	0.623521	0.284704	0.144836	0.118562	0.050507	0.523406	0.949962	0.513984	0.388497	0.311925	0.302917	0.388062	0.561391	0	0	0	0.00152568	0.000484398	0	0	0.000272056	0	0	0	0	0.000737609	0.000199617	0	0	0.0858087	0.462951	0.332823	0.275723	0.185126	0.169472	0.162162	0.0329855	0
30	0.14042	0.413156	0.436902	0.423279	0.471367	0.535398	0.462785	0.175777	0.317257	0.188463	0.497826	0.709647	0.461169	0.24669	0.228813	0.108167	0.355558	0.656251	0.401019	0.343263	0.386831	0.529591	0.732307	0.839881	0	0	0	0.00501047	0.0111735	0.00506539	0	3.1238e-05	0	0	0	0.0111474	0.0388941	0.00803867	0	0	0.14139	0.460069	0.403175	0.391607	0.407779	0.470781	0.447377	0.144262	0
31	0.0873635	0.241867	0.15777	0.0721667	0.0394652	0.0481001	0.08142	0.0410535	0.216117	0.0993233	0.15754	0.0459086	0.0250254	0.0172646	0.0357398	0.0448076	0.388888	0.584234	0.285085	0.164998	0.141456	0.236683	0.395825	0.682932	0.0124187	0.0269518	0.156565	0.321873	0.482006	0.247411	0.0153781	0.00136866	0.0109408	0.0841464	0.411824	0.70526	0.670211	0.27524	0.0118183	0.0023081	0.117046	0.319273	0.145945	0.0581462	0.0348473	0.0367465	0.0891594	0.0253494	0.00925126
32	0.0118932	0.115524	0.223404	0.373291	0.541032	0.553024	0.376284	0.0912139	0.12082	0.0580593	0.496477	0.963863	0.305038	0.337566	0.147522	0.0400804	0.221254	0.46971	0.331238	0.424847	0.58028	0.623477	0.629777	0.617853	0	0.000517754	2.27726e-05	0.00338445	0.0011179	0.00115415	0	0	0	0	0.000183864	0.0200233	0.00544044	0	0	0	0.00660005	0.210432	0.315804	0.454395	0.518989	0.441171	0.324924	0.0337574	0
33	0.0303756	0.101335	0.069854	0.0874291	0.190178	0.236255	0.172073	0.0322841	0.153818	0.0311298	0.309792	0.691812	0.111273	0.169335	0.120067	0.0369602	0.281292	0.473185	0.162918	0.13333	0.192282	0.278895	0.386265	0.585622	0.00120952	0.0016927	0.0046655	0.00976264	0.00345431	0.00122741	0.000646681	0	0.00313833	0.0153874	0.0375666	0.0392109	0.0128205	0	0	0	0.0412351	0.168601	0.156735	0.155661	0.17253	0.157961	0.156344	0.0116959	0.00234057
34	0	0	0.0104877	0.0496463	0.175716	0.32656	0.331047	0.0723195	0.0405696	0.00137421	0.20199	0.594143	0.119798	0.233807	0.0903124	0.0125743	0.026728	0.118183	0.0830813	0.117751	0.232006	0.40077	0.521096	0.510672	0	3.1914e-05	0.00525693	0.0309926	0.00790876	0.00600315	4.86677e-05	0.000209405	0	0	0	0.0417157	0.0100546	0	0	0	0	0.0107342	0.00671345	0.0370647	0.17177	0.291072	0.25348	0.0205562	0
35	0	0	4.35596e-05	0.00703947	0.0223467	0.0586786	0.107863	0.0344912	0.00220678	0	0.00352936	0.0254748	0.030091	0.103967	0.10719	0.0468941	0.000336441	0.00709004	0.00218955	0.00688387	0.030092	0.0896153	0.258624	0.47027	0	0	0	0	0	0.000871694	0	0	0	0	0	0	0	0	0	0	0	0	0	0.000296082	0.0102548	0.0292067	0.0691517	0.00136805	0.00086984
36	0	0.0632819	0.178112	0.399775	0.663488	0.748001	0.484512	0.111011	0.0704427	0.0426173	0.228971	0.514557	0.330249	0.407735	0.220724	0.0394693	0.279526	0.70362	0.711105	0.968604	1.19207	1.11436	0.821753	0.49528	0	0	0	0	0	0	0.00114851	0.00186899	0	0	0	0	0	0.0037426	0.00390714	6.98621e-05	0.00484509	0.309766	0.453997	0.678943	0.815462	0.736074	0.403294	0.0284391	0
37	0.101475	0.306848	0.308101	0.254417	0.305663	0.394894	0.353582	0.117234	0.173258	0.211984	0.339775	0.475241	0.370474	0.211844	0.136925	0.0322794	0.433885	0.768814	0.384718	0.275558	0.334951	0.498211	0.59793	0.601918	0.00159858	0.0121668	0.050953	0.114946	0.0951944	0.0327952	0.00200077	0	0.0185249	0.0845258	0.207042	0.318968	0.243251	0.0657957	0	0	0.104771	0.379558	0.334042	0.307129	0.293655	0.354718	0.308664	0.0474588	0.00111493
38	0.174907	0.467022	0.505409	0.566192	0.658313	0.619771	0.405614	0.131764	0.373493	0.218589	0.768192	1.21002	0.493735	0.448716	0.333409	0.143526	0.352488	0.64353	0.417265	0.412738	0.503002	0.496546	0.475794	0.570222	5.10048e-05	0.00199052	0	0.00586049	0.0207451	0.0315891	0.000344557	0.00172187	0	0	0	0.0164325	0.0242364	0.0175317	0	0	0.180996	0.516546	0.522284	0.632496	0.684041	0.58795	0.44087	0.137183	0.000420857
39	0	0.0215827	0.076288	0.205084	0.397892	0.484378	0.296337	0.0455243	0.0686275	0.0727961	0.326118	0.881094	0.435198	0.395312	0.16063	0.0198452	0.0607208	0.220808	0.234777	0.29835	0.414226	0.463277	0.373532	0.245001	0	0	0	0	0	0.00141782	0.00408101	0.0168512	0	0	0	0	0	0	0.00553004	0.0124907	0	0.062512	0.105696	0.260748	0.434629	0.410897	0.196154	0.00465303	0
4	0.208071	0.417615	0.194306	0.0611357	0.0042998	0.00065619	0.000769305	0.00102437	0.307054	0.099384	0.433313	0.658916	0.232437	0.00688693	0.0102598	0.00433139	0.630349	0.90997	0.365318	0.188264	0.0634324	0.0150602	0.04784	0.265815	0	0	0	0	9.36833e-05	0.00105446	0.00142492	0	0	0	0	0	0	0	0	0	0.194419	0.504796	0.322831	0.103954	0.00389565	0	0.000220687	0	0
40	0.100696	0.238295	0.210968	0.167643	0.167083	0.175876	0.151688	0.0592373	0.187097	0.114101	0.689629	1.23178	0.140183	0.147458	0.100945	0.0235541	0.24745	0.464333	0.185683	0.129107	0.130417	0.154948	0.223697	0.353081	0.00700572	0.00489249	0.00466248	0.00918734	0.0221379	0.01403	0.00208318	0	0.00295152	0.00250429	0.0135453	0.0588499	0.0444045	0.00586473	0	0	0.0833191	0.271107	0.265513	0.191252	0.147696	0.140164	0.130358	0.0301258	0.00439565
41	0.0499182	0.317141	0.433555	0.518169	0.552139	0.406748	0.204796	0.027304	0.126934	0.0556024	0.450857	0.820451	0.471662	0.194668	0.0825632	0.00664746	0.470787	0.843089	0.597418	0.552556	0.608163	0.547922	0.476286	0.575836	0	0	0.000105642	0.0010752	0	0	0	0.000435818	0	0	0	0	0	0	0	0	0.0439459	0.360909	0.455458	0.640109	0.595054	0.417003	0.21449	0.0120358	0
42	0.118626	0.537116	0.647902	0.648477	0.712528	0.716504	0.533304	0.194775	0.197161	0.179498	0.656607	1.05678	0.802421	0.4293	0.451375	0.2387	0.493696	1.04425	0.748353	0.68436	0.839842	0.906448	0.71487	0.617782	0	0	0.000283545	0.011966	0.0137392	0.00511592	0	0.000187198	0	0	0.000116843	0.00155844	0.0207466	0	0	0	0.0917336	0.611475	0.730577	0.916494	0.860993	0.804525	0.655865	0.19274	0
43	0.21342	0.578804	0.483168	0.327403	0.250256	0.258808	0.317508	0.179512	0.259277	0.18005	0.347726	0.287201	0.171761	0.121051	0.162897	0.174902	0.592262	1.0689	0.538949	0.294134	0.235009	0.318062	0.477227	0.660843	0.045981	0.085502	0.174292	0.469854	0.621612	0.244727	0.0131921	0.000780889	0.0481895	0.096787	0.337998	0.732067	1.02446	0.572481	0.039814	0	0.213946	0.634604	0.476524	0.357538	0.242801	0.236203	0.354536	0.142552	0.0384099
45	0.368774	0.844645	0.580831	0.205619	0.0973048	0.243265	0.507677	0.442778	0.448501	0.224513	0.355446	0.303356	0.104412	0.130687	0.506549	0.327999	0.760956	1.33544	0.709378	0.270226	0.1507	0.246294	0.445368	0.722483	0	0.000247321	0.00173095	0.130462	0.324477	0.231857	0.0404556	0.00285351	0	0	0.0267604	0.236638	0.5848	0.494428	0.125664	0.00697271	0.375549	0.917092	0.52857	0.221075	0.0836455	0.226127	0.538007	0.420235	0
46	0.0185644	0.100631	0.099178	0.0965218	0.0446856	0.0177887	0.0346232	0.0172771	0.0894501	0.0211181	0.394482	0.711734	0.034622	0.0420647	0.0460221	0.0267201	0.27618	0.42237	0.20467	0.169436	0.135157	0.124747	0.2013	0.473748	0	0	0	0	2.82482e-05	0.000968272	0.00117503	0	0	0	0	0	0	0	0	0	0.0151826	0.170959	0.169608	0.125265	0.0327915	0.0221951	0.0343282	0.00512431	0.000343903
47	0.0272597	0.203766	0.235781	0.228236	0.179939	0.135696	0.0905282	0.0200452	0.0501987	0.0195941	0.10755	0.0680136	0.0618819	0.0510857	0.0344649	0.100495	0.631142	0.997584	0.613459	0.480184	0.408207	0.432653	0.507632	0.629992	0.00250603	0.0208023	0.13575	0.28622	0.319462	0.164652	0.00833661	0	0.0252857	0.150162	0.432287	0.678303	0.648259	0.340323	0.0210354	0	0.0379856	0.276836	0.150552	0.142978	0.0966818	0.0671678	0.126899	0.0129568	0.000779997
48	0.0896688	0.344085	0.392148	0.287888	0.179128	0.103047	0.0560041	0.0122264	0.109021	0.136595	0.207694	0.151123	0.0819599	0.0324053	0.00544928	0.00580068	0.340566	0.678215	0.456418	0.301341	0.193124	0.164796	0.211103	0.358931	0.0715155	0.120838	0.196384	0.432306	0.657189	0.674447	0.448232	0.236602	0.069459	0.179349	0.391099	0.720861	1.05392	1.03158	0.612889	0.236959	0.0772635	0.330301	0.264574	0.199749	0.11509	0.0515066	0.0286571	0.00139204	0.0657855
49	0.170926	0.472782	0.44198	0.319144	0.164353	0.0813608	0.0298037	0.00727868	0.29741	0.249386	0.836227	1.17355	0.277169	0.0676762	0.0685839	0.0299372	0.364044	0.683919	0.358222	0.289617	0.249999	0.201872	0.224632	0.453181	0.000451055	0.00118	0.000222238	0	0.000258084	0.0010157	0	0.000589552	0.0079303	0.00866116	0.00165431	0	0	0	0	0	0.142667	0.524388	0.584461	0.457068	0.196428	0.089338	0.0678266	0.00441994	0.0169136
5	0.100027	0.320702	0.2701	0.175021	0.0753937	0.0273498	0.0226621	0.00837362	0.248299	0.160017	0.58013	1.00818	0.194037	0.0480849	0.0360097	0.00272326	0.364328	0.60573	0.400462	0.304457	0.189341	0.107977	0.165366	0.402844	0	0	0	0.000307307	0.000111462	3.60308e-05	0	0	0	0	0	0	0	0	0	0	0.134408	0.447317	0.378595	0.187516	0.0714569	0.0215188	0.00827673	0.000914902	0
50	0.270204	0.578676	0.52302	0.444476	0.388726	0.348864	0.251856	0.0686652	0.447595	0.356013	0.88975	1.02057	0.271058	0.225068	0.0637966	0.0260933	0.592767	0.864458	0.49549	0.408089	0.37667	0.400169	0.487542	0.554585	0	0	0	0.00211507	0.00617668	0.00400722	0	7.32303e-05	0	0	0.000555013	0.0630699	0.066552	0.0185004	0	0	0.281578	0.756618	0.656963	0.485164	0.331116	0.236552	0.164964	0.0107502	0
51	0.190213	0.561594	0.364571	0.125096	0.0534851	0.0723781	0.279519	0.321063	0.206804	0.172627	0.168717	0.0817545	0.0185923	0.0191444	0.210469	0.36653	0.548929	1.0648	0.526897	0.177627	0.0933967	0.14516	0.356155	0.643913	0.0197817	0.0190604	0.0503157	0.53099	0.966964	0.596252	0.114049	0.0038626	0.0198609	0.0219019	0.150015	0.729352	1.36018	1.02533	0.227605	0.000496517	0.188195	0.564972	0.255429	0.120189	0.0326437	0.0345842	0.288405	0.316322	0.0152337
52	0.1166	0.603161	1.00546	1.29107	1.25865	0.976478	0.614075	0.235827	0.173661	0.206067	0.730243	0.981417	0.778947	0.675467	0.306586	0.0619949	0.467958	0.942993	0.840141	0.923494	0.941876	0.811001	0.816455	0.848103	0.0315423	0.030777	0.0294665	0.0465881	0.0434204	0.0107401	0	0.000657845	0.0175991	0.0473001	0.0809482	0.11534	0.112971	0.0525462	0.00217167	0.00152664	0.101355	0.612331	0.851729	1.09965	1.11089	0.921316	0.63313	0.152868	0.00783633
53	0.10196	0.470797	0.603543	0.559881	0.49767	0.486712	0.378798	0.131974	0.190504	0.256151	0.580163	0.662155	0.751463	0.240681	0.118237	0.0755654	0.45061	0.873734	0.643473	0.511052	0.501798	0.648003	0.694859	0.707134	0.0119601	0.0243501	0.0359155	0.0349036	0.0104447	0.000663706	0	5.58127e-05	0.00591053	0.0417498	0.0850095	0.0942428	0.0462029	0.00298558	0	0	0.0978586	0.546795	0.580202	0.656213	0.554459	0.490284	0.354099	0.0688405	0.00212718
54	0.00863443	0.052476	0.0996577	0.233162	0.446848	0.457574	0.204998	0.0169012	0.0741291	0.0502927	0.0848089	0.205099	0.327531	0.114954	0.038556	0.00104492	0.2022	0.484254	0.446091	0.491438	0.632284	0.696001	0.533481	0.466738	0	0	0	0	0	0	0.0073616	0.0203063	0	0	0	0	0	0.000402043	0.00962885	0.0129397	0.0224985	0.226479	0.179109	0.278843	0.375592	0.356228	0.147924	0.00256615	0
55	0.0857059	0.285217	0.351302	0.384092	0.423247	0.482781	0.510944	0.269895	0.145036	0.136238	0.463929	0.784009	0.507439	0.293653	0.537513	0.342488	0.237104	0.466068	0.316929	0.302254	0.401592	0.534737	0.576493	0.657971	0.00636904	0.030522	0.0629074	0.135665	0.157734	0.0405854	0.00125729	0.00208445	0.02553	0.072883	0.145322	0.238235	0.307998	0.108177	0	0	0.0810656	0.333032	0.420993	0.494432	0.471887	0.561882	0.674433	0.320414	0.062159
56	0.0146685	0.122129	0.177695	0.157075	0.100001	0.0608495	0.0269267	0.00733691	0.0940067	0.056051	0.351251	0.67855	0.206405	0.0400177	0.034733	0.0106003	0.0741888	0.250281	0.208377	0.205525	0.160154	0.156878	0.234264	0.5138	0.0055817	0.0263413	0.0550526	0.103998	0.152955	0.0673705	0.0164408	0.00467769	0.0213786	0.0447696	0.103339	0.173756	0.232227	0.114536	0.0118771	0	0.0133522	0.111349	0.110938	0.122945	0.0963392	0.0794808	0.0688571	0.00924861	0.0424528
57	0.298548	0.775727	0.741421	0.592923	0.55806	0.534283	0.419238	0.161213	0.402982	0.375464	0.763334	0.982822	0.584502	0.283738	0.271318	0.162873	0.599297	1.06078	0.634243	0.453123	0.464093	0.518662	0.550646	0.633699	0	0.000285972	0.00202144	0.015619	0.0236262	0.00620756	0.000384017	0.000145128	0	0	0.00899434	0.0340111	0.0561006	0.0185989	0	0	0.273086	0.824338	0.742034	0.663611	0.571287	0.513552	0.426621	0.139732	0
58	0.0810797	0.272583	0.245218	0.195434	0.236114	0.356801	0.341453	0.119929	0.397096	0.377295	0.716119	1.14056	0.120482	0.226128	0.113635	0.0127581	0.236628	0.412339	0.227564	0.18928	0.248279	0.343336	0.456392	0.471363	0	0	0	0.0120075	0.0276768	0.0205136	0	0	0	0	0	0	0.00138922	0	0	0	0.15346	0.397057	0.297082	0.209724	0.226958	0.228062	0.217573	0.00891793	0
59	0.155968	0.517379	0.601915	0.573675	0.436265	0.308487	0.28472	0.16977	0.231794	0.164332	0.466903	0.365155	0.292745	0.13551	0.198945	0.142456	0.612972	1.01987	0.714528	0.565527	0.435647	0.415849	0.475753	0.638009	0.000142381	0.0036867	0.0199266	0.0796224	0.117881	0.0822735	0.0209562	0.00393904	0.000184945	0.00467568	0.0680942	0.153209	0.223356	0.139736	0.0186995	0.00524254	0.14252	0.564829	0.499018	0.506051	0.338521	0.24516	0.284262	0.138241	0
6	0.827146	1.45045	1.1532	0.663257	0.590479	0.752282	0.670083	0.212484	1.02376	1.20392	1.1208	1.00905	0.499102	0.377863	0.245971	0.0356588	0.72649	1.23967	0.726807	0.44931	0.493716	0.710337	0.792151	0.591448	0.000207856	0.00453839	0.0109659	0.0428777	0.0550804	0.015922	0	0	6.4479e-06	0.00118299	0.0241072	0.110188	0.144956	0.0439566	0	0	0.851422	1.55873	1.24766	0.755192	0.602372	0.673757	0.526106	0.0508964	0.000347882
60	0	0.0246567	0.105809	0.239997	0.513273	0.674176	0.435717	0.086849	0.0415213	0.0471031	0.0189463	0.0823618	0.190623	0.355369	0.19492	0.0567286	0.253604	0.546967	0.539715	0.733214	1.0155	1.10442	0.811163	0.504146	0	0.00102596	0.016266	0.0589361	0.0305532	0.00398453	0.0288288	0.0327943	0	0.0125315	0.0981691	0.157274	0.0780365	0.032969	0.0608018	0.0479829	0.00160411	0.143297	0.133147	0.250596	0.488501	0.670827	0.500718	0.0358395	0
61	0.107036	0.300872	0.208282	0.130474	0.10987	0.119246	0.109513	0.021887	0.188139	0.0862048	0.355383	0.618944	0.0712353	0.0669045	0.0242043	0.00466275	0.559127	0.923762	0.384329	0.28699	0.285766	0.287	0.411704	0.55436	0	0.00594813	0.0202482	0.0875852	0.0954301	0.0500141	0.000346818	0.000108716	0	0.00142168	0.0295573	0.152051	0.147862	0.0492223	0	0	0.105257	0.416258	0.3386	0.231188	0.153567	0.122029	0.0934669	0.00305729	0
62	0.0035978	0.0758295	0.0865826	0.0612368	0.0513236	0.0376149	0.0313994	0.00997198	0.0272824	0.032667	0.0851717	0.04843	0.0282061	0.02136	0.0227458	0.0139094	0.346262	0.557045	0.261043	0.148887	0.130356	0.147962	0.208276	0.350574	0.0526995	0.144637	0.347526	0.55123	0.561286	0.31657	0.053689	0.00584828	0.0944205	0.376006	0.789681	1.04433	0.869157	0.453384	0.0801318	0.0121375	0.00714184	0.112942	0.0494012	0.042711	0.0349784	0.0280336	0.0379475	0.00625252	0.0549306
63	0	0.00826518	0.0295463	0.0834848	0.239369	0.336135	0.255725	0.0567452	0.0221005	0.00795303	0.016985	0.074786	0.134378	0.235234	0.161741	0.0631126	0.0410476	0.123678	0.117697	0.211671	0.384775	0.545187	0.609461	0.59472	0	0	0	0	0	0.000158303	0.000567609	0.00148409	0	0	0	0	0.00193168	0.00882952	0.00713612	0.00353768	0.000159458	0.0263568	0.0289868	0.0711339	0.160445	0.271867	0.254685	0.0112832	0
64	5.68192e-05	0.0436655	0.0926545	0.154854	0.245905	0.321162	0.258899	0.08296	0.0364889	0.0312919	0.0893807	0.113986	0.198587	0.256332	0.188096	0.0802919	0.13391	0.265302	0.21179	0.252559	0.326758	0.415566	0.454772	0.548713	0	0	0	0	0	1.28222e-05	0	0.000306714	0	0	0	0	0	0	0	0	0.00212255	0.10185	0.0849354	0.120646	0.190472	0.304403	0.308196	0.0487786	0
65	0.0222537	0.103767	0.120875	0.099396	0.0798947	0.0794107	0.0791659	0.0272393	0.084666	0.0476357	0.360346	0.582378	0.114884	0.115459	0.0331659	0.0105578	0.141059	0.243723	0.152621	0.0935485	0.0664922	0.0914813	0.187085	0.42235	0.000371779	0.00044216	0.000231513	0.00118339	0.000597625	0.00141104	0.000399147	0	0	0	0	0	0.00191532	0.000534746	0	0	0.025272	0.127387	0.0996002	0.0514121	0.0429751	0.0517562	0.0437645	0.000890525	0.00362915
66	0.195836	0.514062	0.574646	0.624269	0.823857	1.02944	0.819993	0.317057	0.322778	0.284013	0.710628	1.20917	0.787488	0.801517	0.483953	0.152629	0.456965	0.848289	0.62857	0.558822	0.664311	0.788591	0.810582	0.660768	0	0	0	0	0	0	0	0	0	0	0	0	0.000426737	0	0	0	0.198588	0.59363	0.650556	0.748752	0.884595	0.983027	0.742562	0.176513	7.93406e-05
67	0.00960219	0.155663	0.226328	0.237952	0.234149	0.175313	0.0818301	0.00314645	0.0880336	0.0303536	0.257067	0.479666	0.383212	0.0788785	0.0611281	0.024736	0.433011	0.779624	0.454004	0.373739	0.363498	0.346537	0.278358	0.332379	0	0.00244398	0.0102289	0.026343	0.0179115	0.0017258	0	0	0	2.89845e-05	0.0243632	0.077633	0.065389	0.000264326	0	0	0.0213333	0.270926	0.237055	0.279328	0.216126	0.133222	0.0516678	3.97564e-05	0
68	0.33341	0.632943	0.421846	0.208573	0.132042	0.0938699	0.090279	0.0332584	0.406578	0.416932	0.427688	0.292688	0.0444073	0.049795	0.0172327	0.00418802	0.464567	0.735128	0.378917	0.289021	0.29493	0.310473	0.431106	0.667036	0.0033871	0.00311562	0	0	0.000411896	0.000326319	0	0.00209655	0.00588632	0.00843572	0.00293418	0	0	0	0	0	0.288558	0.67958	0.403285	0.195091	0.107617	0.0608924	0.0690728	0.00742406	0.00268764
7	0.204881	0.775449	1.00471	0.918001	0.752861	0.577044	0.336179	0.103269	0.311594	0.49176	0.91893	1.40727	1.42833	0.353337	0.269235	0.0255777	0.501708	1.06722	0.860063	0.623238	0.595046	0.562743	0.459946	0.558704	0	0.00208095	0.006026	0.0145714	0.0089132	0.00149727	0	0	0	0	0	0.00445066	0.0170621	0.00167477	0	0	0.20636	0.829922	1.02697	1.21707	0.956953	0.689881	0.353478	0.0754609	0.00373942
70	0.0336093	0.135186	0.10106	0.0721334	0.0474937	0.0261923	0.033436	0.0181542	0.102745	0	0.0340285	0.00122003	0.00796562	0.0111521	0.0287118	0.0132045	0.418833	0.73614	0.39399	0.364514	0.388279	0.457221	0.56457	0.667543	0.00029368	0	0	0.00313475	0.00271127	0	0	0	0.045596	0.0871106	0.158564	0.143127	0.0660088	0.00701754	0	0	0.0166052	0.141849	0.0469993	0.0153297	0.00927346	0.0233477	0.0694433	0.00234918	0
71	0.0656719	0.231763	0.244417	0.273024	0.35193	0.363346	0.235212	0.0451328	0.199465	0.0557653	0.398726	0.760383	0.193551	0.263886	0.112483	0.035642	0.447086	0.798849	0.383747	0.335928	0.420036	0.453477	0.523072	0.545639	0	0	0	0.00927207	0.00733578	0	0	0	0	0.00337669	0.0309736	0.0382722	0.0251579	0.00179547	0	0	0.0770302	0.380253	0.383763	0.386739	0.371324	0.269878	0.210549	0.0209382	0
72	0.0335828	0.263971	0.410939	0.500935	0.514759	0.40059	0.210726	0.0372598	0.129579	0.106554	0.595001	1.03136	0.756561	0.243785	0.0903655	0.0273489	0.298514	0.641958	0.417107	0.411382	0.426496	0.477306	0.475176	0.572791	0.00134218	0.00125909	0	0.000156904	0.00159983	0.00285888	1.81686e-06	0.00261515	8.64208e-05	0.000111702	0	0.00367114	0.0142045	0.00741005	0	0	0.0241535	0.31835	0.399829	0.556729	0.497841	0.39851	0.234796	0.0111667	0.00218185
73	0.0398623	0.293891	0.396116	0.408605	0.263416	0.123675	0.0811436	0.0426818	0.0697907	0.0210815	0.236115	0.291316	0.159159	0.149262	0.229171	0.0503144	0.41101	0.867876	0.599842	0.606577	0.577526	0.44855	0.412588	0.62492	0.0713	0.0906863	0.0674905	0.0551283	0.0246752	3.97208e-05	0	0.000207559	0.119016	0.203744	0.194212	0.0924365	0.0371978	0	0	0	0.0144004	0.279888	0.294862	0.356123	0.234542	0.155593	0.199587	0.0605038	0.0587143
74	0.0580994	0.345033	0.554438	0.668506	0.74072	0.767461	0.599554	0.189117	0.211163	0.162665	0.510853	0.832051	0.600813	0.414854	0.118334	0.0140905	0.270516	0.647875	0.474134	0.41007	0.396986	0.481832	0.643277	0.670447	0.176253	0.173541	0.0895508	0.188616	0.164934	0.103452	0.0393191	0.0113662	0.223643	0.286794	0.282894	0.450749	0.59015	0.377913	0.0788161	0.0110026	0.10903	0.397589	0.458699	0.636474	0.712932	0.655047	0.408076	0.034866	0.173335
75	0.215065	0.664539	0.857267	0.761765	0.568106	0.403038	0.246409	0.0571517	0.297717	0.359684	0.758281	1.05336	0.967243	0.178847	0.045888	0.0104834	0.412831	0.892522	0.764148	0.590379	0.43555	0.382299	0.396026	0.43153	0.00606544	0.000859604	0	0	0	0.00100775	0.00126699	0.00719338	0.00140506	0	0	0.000236684	0.0248689	0.0112883	0.000436308	0	0.245376	0.761152	0.856802	0.852891	0.57589	0.368755	0.151792	0.0135149	0.0126975
76	0.0202689	0.228106	0.267573	0.239946	0.257081	0.277545	0.215072	0.057476	0.117094	0.0799798	0.347686	0.740615	0.378005	0.189654	0.0896042	0.0250781	0.387968	0.811814	0.564953	0.431518	0.3799	0.415242	0.441949	0.528089	0	0	0	0.00133079	0.00139193	0.000532388	0	0	0	0	0.00138104	0.0129419	0.00787189	0	0	0	0.0549672	0.378115	0.355537	0.335769	0.2557	0.242418	0.174747	0.0121138	0
77	0.0130563	0.10914	0.231342	0.316505	0.291246	0.186208	0.0855843	0.0173478	0.0799174	0.0832981	0.211365	0.194487	0.182181	0.109206	0.0716807	0.0738482	0.443199	0.80097	0.530838	0.519308	0.479865	0.466841	0.456103	0.51345	0	0.000462763	0.00334374	0.0478634	0.0605028	0.0236895	0.000107104	0.000149953	0.00101223	0.0383592	0.157598	0.199855	0.16628	0.0658883	0.00133081	0	0.0356618	0.2974	0.273292	0.304681	0.234705	0.149119	0.103784	0.00306526	0
78	0	0.0195922	0.0237555	0.0162058	0.03039	0.110234	0.175095	0.0704702	0.0517264	0.0242527	0.278851	0.850488	0.077955	0.170823	0.124559	0.0297286	0.0503515	0.141798	0.0872813	0.0448038	0.0451761	0.134854	0.304263	0.47997	0	0	0	0	0.00443707	0.00173955	0	0	0	0	0	0	0	0	0	0	0.000210405	0.0584908	0.0250551	0.0108311	0.00891077	0.0735637	0.143439	0.0313809	0.00751852
79	0	0.0321128	0.110473	0.308583	0.707343	0.968404	0.594956	0.160951	0.035114	0.0267383	0.072518	0.241402	0.533972	0.748964	0.4913	0.162378	0.211173	0.513959	0.431998	0.590244	0.793434	0.824402	0.507983	0.31596	0	0	0	0.000165305	0.00327149	0.0087969	0.00257825	0.00656913	0	0	0.00172168	0.00168997	0	0.000130237	0.0116131	0.0144813	0.00470407	0.178418	0.163845	0.309272	0.653052	0.924495	0.58836	0.0774522	0
8	0.102411	0.355607	0.44693	0.41926	0.362591	0.260141	0.174966	0.0369872	0.213385	0.352873	0.556141	0.931487	0.442139	0.163013	0.0536921	0.014752	0.19373	0.435758	0.332577	0.25874	0.253134	0.296845	0.447082	0.642666	0.00957466	0.0216547	0.0244227	0.0530248	0.0530153	0.0209784	2.16795e-05	0.00191699	0.0122497	0.0329873	0.0687611	0.0991435	0.0921962	0.0291352	0	0	0.109822	0.378464	0.403373	0.369761	0.309792	0.225154	0.166296	0.0120108	0.0354346
80	0.0703307	0.275855	0.345312	0.380597	0.442005	0.651425	0.628753	0.272321	0.152722	0.179981	0.556186	0.942058	0.496604	0.438136	0.288527	0.0775147	0.214438	0.483003	0.329189	0.325671	0.365137	0.531533	0.73984	0.710916	0.0325268	0.0554299	0.113944	0.219075	0.204085	0.0767931	0.00574849	0.000644175	0.041382	0.0885159	0.226541	0.41314	0.505313	0.279247	0.0233428	0	0.0586055	0.328268	0.418523	0.480271	0.530654	0.647471	0.553019	0.135702	0.0338553
81	0.165086	0.557293	0.603144	0.509502	0.547758	0.608747	0.480788	0.145465	0.36391	0.507963	0.726912	1.11324	0.830494	0.305202	0.199384	0.0859999	0.233811	0.535564	0.382481	0.300579	0.399321	0.647211	0.724863	0.688483	0	0	0	0.00249735	0.00847792	0.00334719	0	1.81213e-05	0	0	0.000536454	0.00807554	0.0322315	0.00424522	0	0	0.145107	0.523648	0.519957	0.493359	0.524217	0.557543	0.421729	0.0690779	8.16942e-05
84	0.199349	0.643493	0.636554	0.471659	0.497832	0.527696	0.406151	0.118632	0.352129	0.262001	0.486487	0.636149	0.677978	0.163184	0.189322	0.0835624	0.568994	1.09938	0.708869	0.475135	0.562801	0.752671	0.768035	0.758065	0	0	0.000804776	0.0147491	0.0376355	0.00867839	0.00042918	0.000431418	0	0.000270968	0.00177869	0.0163415	0.0982999	0.0228372	0	0	0.236241	0.741161	0.580188	0.538682	0.526313	0.570769	0.435086	0.077261	0
85	0.269545	0.452568	0.316968	0.195403	0.122402	0.120487	0.18202	0.0654854	0.278891	0.165412	0.237902	0.212386	0.211793	0.0272507	0.0808814	0.0804753	0.375994	0.614909	0.361551	0.24184	0.208075	0.417496	0.65959	0.771963	0.0275818	0.0363759	0.0671511	0.132645	0.167732	0.0190916	0	0	0.0707578	0.151634	0.269894	0.329114	0.301939	0.0453469	0	0	0.220305	0.455565	0.29386	0.211721	0.11325	0.111826	0.264482	0.0696703	0.0396098
87	0.0714704	0.191585	0.104511	0.0592741	0.0231661	0.0231087	0.029336	0.0114625	0.183879	0.0384274	0.212942	0.348719	0.0631066	0.0225672	0.0162966	0.00848673	0.513555	0.795443	0.331416	0.217507	0.135282	0.13176	0.192198	0.329823	0	0	0	0.000149119	0.00157182	0.000257204	0.000332748	0	0	0.000654695	0.00599351	0.0124634	0.0014524	0	0	0	0.0565595	0.283217	0.0983436	0.0259663	0.00477079	0.00792669	0.014096	0.00187659	0
88	0.0058753	0.0336299	0.0489895	0.066772	0.0979422	0.154666	0.173977	0.0601445	0.0624581	0.00876622	0.139122	0.349926	0.121767	0.123659	0.0609549	0.0105956	0.171007	0.327146	0.228777	0.241609	0.26993	0.345513	0.52041	0.653752	0	3.06308e-06	0	0	0	0	0	0	0	0	0	0	0	0	0	0	0.00485913	0.0780984	0.0361401	0.0341573	0.0842296	0.152106	0.164865	0.0224661	0
89	0.0317902	0.359452	0.368225	0.110914	0.136317	0.108484	0.0669365	0.0160448	0.0987181	0.129343	0.148482	0.14574	0.105731	0.0263796	0.012297	0.00422779	0.420595	0.915017	0.581693	0.245078	0.232465	0.246304	0.254492	0.303546	0	0.00625163	0.00685198	0.153249	0.346064	0.255864	0.0443564	2.49336e-05	0	0.0188764	0.122789	0.396062	0.569394	0.373299	0.0252565	0	0.0622593	0.399933	0.225307	0.134235	0.165129	0.133631	0.0871343	0.000884613	0
9	0.0522963	0.172192	0.120161	0.0660728	0.0322201	0.00884808	0.00286661	0.000320622	0.115251	0.0019902	0.0379675	0.0462321	0.0225619	0.0170374	0.00474732	0.00739313	0.639757	1.0047	0.496757	0.380134	0.333963	0.292202	0.279848	0.401618	0	0.00310557	0	0	0	0	0	0.00011168	0.000209228	0.0109778	0.0205828	0.00213585	0	0	0	5.83591e-05	0.048891	0.206823	0.0214566	0.00182364	0.00263651	0.00283091	0.0157224	0	0
91	0	0	0.00149449	0.039071	0.123808	0.246438	0.259244	0.088398	0.00064882	9.30989e-05	0.00833183	0.0488175	0.155314	0.30137	0.252746	0.0913069	0	0.00188187	0.00182701	0.0241639	0.0941479	0.222406	0.388964	0.537701	0	0.00020443	0	0	0	0	0	0	0	0	0	0	0	0	0	0	0	0	0	0.00137183	0.0660857	0.200023	0.226932	0.0248718	0.00592086
92	0.300641	0.642953	0.563502	0.502681	0.561697	0.67854	0.584521	0.228756	0.442562	0.302974	0.704197	0.986492	0.432698	0.3822	0.324768	0.200627	0.524233	0.902717	0.563766	0.460725	0.501343	0.62977	0.805071	0.800635	0.00057667	0.000655571	0.00142741	0.0365439	0.0490584	0.0272253	0.00124785	0.0009043	0	0	0.00690611	0.0588385	0.0829345	0.0406073	0	0	0.312018	0.746955	0.702316	0.646804	0.599679	0.574776	0.575096	0.173523	0
93	0.1457	0.295707	0.13669	0.111834	0.265809	0.962271	1.25144	0.729649	0.144862	0.0718805	0.100459	0.143341	0.399572	0.807849	0.95827	0.584456	0.252133	0.410614	0.122967	0.078268	0.120083	0.5618	1.08122	1.06198	0.00951123	0.0453212	0.18008	0.324587	0.19018	0.00494567	0	0	0.00891326	0.0931566	0.370794	0.557791	0.433206	0.0619429	0	0	0.0369709	0.199137	0.0647159	0.0967246	0.182357	0.850097	1.28096	0.677017	0.0281866
94	0.0251958	0.324055	0.638377	0.816445	0.898329	0.796873	0.544224	0.213722	0.0623054	0.111981	0.495457	0.824427	0.957816	0.483221	0.40424	0.225318	0.409643	1.01891	0.840177	0.75861	0.777845	0.828599	0.741913	0.721803	0.00430003	0.0220005	0.00303114	0	0	0	0	0	0.00329372	0.0123159	0.032393	0.00889767	0.00613366	0	0	0	0.0457442	0.435117	0.614237	0.902254	0.921726	0.787329	0.610044	0.201323	0
95	0.00542379	0.103848	0.184749	0.200136	0.18018	0.162995	0.110106	0.0286547	0.0638574	0.0253052	0.173681	0.253625	0.192276	0.115755	0.0651943	0.0216285	0.291554	0.487906	0.326829	0.313479	0.309449	0.331502	0.400497	0.535898	0	0	0.00065393	0.00290616	0.00387987	0.000529127	0	0	0	0	0.000630956	0.00217914	0.00277449	0.000219799	0	0	0.00913623	0.16652	0.135926	0.151252	0.142373	0.156393	0.136549	0.00681694	0
96	5.22521e-05	0.0191914	0.0424264	0.0820949	0.182482	0.223776	0.136141	0.0115353	0.0434702	0.0217993	0.0478653	0.134671	0.137909	0.0664545	0.0293539	0.0113978	0.128905	0.33779	0.283685	0.313105	0.403798	0.49684	0.461192	0.461715	0	0	0	0	0	0	0.00029911	0.00294336	0	0	0	0.000705819	0	0.000217923	0.00511142	0.00721885	0.00109257	0.0653697	0.0409091	0.0729837	0.0963308	0.118956	0.0715634	0	0
97	0.0116379	0.0967533	0.0732569	0.0398507	0.0181988	0.0209115	0.0478236	0.0359971	0.0201019	0.00601829	0.0376733	0.00402176	0.000987022	0.00743574	0.00963201	0.0352142	0.337545	0.604376	0.251972	0.157063	0.119913	0.15295	0.29216	0.534557	0.114211	0.157669	0.293186	0.726967	1.09668	0.968215	0.393441	0.0938711	0.166426	0.311319	0.631983	1.2306	1.75272	1.53196	0.67869	0.174256	0.000969457	0.0808025	0.0337938	0.0112444	0.00268102	0.00770406	0.0325826	0.0136939	0.0772385
98	0.0461955	0.194849	0.198306	0.138334	0.0499209	0.00863702	0.00795202	0.00750211	0.207343	0.106243	0.579465	0.883101	0.0658201	0.0139071	0.016554	0.00802806	0.388819	0.589925	0.221885	0.126843	0.072404	0.0496229	0.0958728	0.375582	0	0	0	0.000436133	0.0122689	0.0163356	0.00424584	9.29365e-05	0	0	0	0	0	0	0	0	0.0253548	0.279421	0.223347	0.114704	0.0179941	0.00337069	0.0161169	0.00458709	0
99	0.10906	0.249308	0.122052	0.0658432	0.0478576	0.0382265	0.0368658	0.0138131	0.214439	0.073938	0.143958	0.191109	0.0181135	0.0172655	0.00421796	0.00582296	0.525108	0.758406	0.298263	0.186263	0.169258	0.170517	0.225327	0.322148	0	0.00267115	0.0166737	0.215697	0.200126	0.0908507	0.00133453	2.87314e-05	0	0.00859569	0.218383	0.583447	0.520793	0.182274	0	0	0.11533	0.359355	0.10989	0.0531603	0.0401967	0.0234662	0.0129521	0	0
[truncated: 207 more columns]

## Sheet: validation-deep feature
mrn
5	0.0655174	0.189424	0.169471	0.150859	0.129258	0.125087	0.119725	0.0656982	0.0624947	0.0290239	0.156936	0.110018	0.0908204	0.0729436	0.04509	0.028151	0.344368	0.605016	0.370858	0.326792	0.280867	0.27147	0.384737	0.605779	0.196144	0.351052	0.601897	0.720529	0.623064	0.292348	0.0638828	0.00658937	0.313675	0.729566	1.18812	1.39025	1.14513	0.589768	0.123159	0.00899751	0.03505	0.184735	0.145387	0.158624	0.124146	0.105559	0.111813	0.02125	0.177228
12	0.0101477	0.100238	0.172429	0.375999	0.669535	0.753871	0.549213	0.158536	0.127506	0.0314899	0.379289	0.814632	0.254961	0.392786	0.251173	0.0630713	0.327343	0.643213	0.393874	0.552077	0.807271	0.864511	0.807719	0.696235	0	0	0	0	0	0	0	0.000397501	0	0	0	0	2.68582e-06	0	0	0	0.00416769	0.192825	0.323206	0.527962	0.673626	0.659269	0.506106	0.0590783	0
13	0.00642041	0.0622627	0.0873485	0.103384	0.108676	0.100202	0.0789534	0.0175524	0.0349063	0.0123178	0.0614558	0.0479521	0.0585423	0.0442489	0.0511035	0.0496204	0.333779	0.475208	0.267456	0.252342	0.266485	0.301276	0.358885	0.4675	0.0578883	0.155746	0.517624	0.837921	0.881961	0.505091	0.155506	0.0327545	0.136521	0.521299	1.16057	1.59159	1.48636	0.903581	0.276619	0.0524801	0.0117829	0.0875495	0.0569819	0.0742359	0.0700478	0.0676977	0.10203	0.00446286	0.0258798
19	0.00419637	0.0522217	0.16603	0.313638	0.465221	0.422653	0.203033	0.019939	0.0453513	0.0386638	0.0679051	0.0596367	0.161577	0.186263	0.0840805	0.0174846	0.395092	0.769586	0.621077	0.7763	0.871904	0.743419	0.500127	0.380405	0.000640208	0.00371607	0.0242948	0.0624209	0.0450525	0.0359647	0.0283253	0.0162829	0.00133907	0.0363332	0.13055	0.186629	0.130027	0.0806645	0.0377449	0.0244872	0.015295	0.224591	0.170499	0.256469	0.353011	0.353314	0.183486	0.00253384	0
20	0	0	0.000459848	0.00419404	0.00542522	0.0120912	0.0232992	0.013641	0.000740026	0	0.00703687	0.0922443	0.0123146	0.0141233	0.0446792	0.023598	0.000201193	0.00536103	0.0062381	0.00893419	0.00931855	0.0366168	0.189065	0.417844	0	0	0.00269332	0.0077743	0.0142415	0.0126458	0.00498074	0.00341215	0.000738781	0.000907589	0	0	0.000128879	0	0	0	0	9.89484e-07	0	0	0	0.000963217	0.0136866	0.000941643	0.0389526
21	0.183918	0.547271	0.577187	0.539491	0.488615	0.357275	0.207064	0.0419095	0.318798	0.221792	0.72274	1.00425	0.602272	0.202829	0.151898	0.067047	0.502365	0.90294	0.55872	0.467209	0.530752	0.567553	0.515333	0.573511	0.00115055	0.00468076	0.062569	0.102472	0.107426	0.024937	0.000650559	0	0.0168839	0.0574782	0.12947	0.150975	0.18575	0.0507678	0	0	0.195113	0.644895	0.700568	0.759615	0.592117	0.451258	0.314115	0.041915	0.0140685
22	0.0242975	0.108974	0.101793	0.0488977	0.0106974	0.0349652	0.123109	0.103967	0.0654425	0.0456304	0.125041	0.0824831	0.0171758	0.00819598	0.0942465	0.111712	0.140545	0.247769	0.111035	0.0506668	0.0151716	0.0467761	0.197793	0.425149	0.248402	0.462766	0.719519	1.14261	1.34754	0.874917	0.338023	0.0721343	0.323423	0.640189	1.1532	1.80762	2.17924	1.52808	0.498259	0.100512	0.0255442	0.133013	0.0888435	0.039829	0.00194797	0.00748835	0.12287	0.0783063	0.302502
23	0.00516014	0.0587773	0.091474	0.1082	0.126931	0.137462	0.100393	0.031986	0.0306448	0.0173419	0.0589844	0.0868662	0.100861	0.0917473	0.0633226	0.023604	0.106487	0.255755	0.197971	0.208974	0.215818	0.220348	0.240935	0.379892	0.00762736	0.0209861	0.0331355	0.0676156	0.058923	0.0270429	0.0127779	0.00531769	0.0534887	0.128659	0.18459	0.181469	0.153127	0.0862578	0.032392	0.00994878	0.00182861	0.054426	0.0473761	0.0680405	0.097904	0.116642	0.104634	0.0156961	0.0257575
24	0.00166182	0.0340668	0.0280042	0.0189641	0.0203957	0.0299362	0.0396729	0.0187646	0.0178972	0.00309038	0.0143244	0.00992411	0.0132332	0.00672576	0.00273489	0.00374241	0.134505	0.273506	0.123457	0.0702906	0.0481947	0.0697562	0.15276	0.283942	0.371636	0.797371	1.34908	2.08165	2.32532	1.92741	1.1325	0.488854	0.599087	1.39439	2.39853	3.39809	3.80627	3.24784	1.88833	0.817041	0.000252185	0.0227842	0.00947677	0.0158246	0.0157902	0.0145604	0.0140495	0.0017357	0.389567
29	0.0215531	0.073521	0.0418602	0.0158931	0.00585982	0.00460651	0.0116897	0.00459653	0.0225321	0.00416131	0.00823463	0.00145131	0.000703868	0.000318708	0.000863608	0.000475882	0.139722	0.248486	0.0832791	0.0354405	0.0310819	0.0619632	0.178671	0.328138	0.212933	0.452545	0.720667	1.28283	1.30255	0.695689	0.120625	0.00830648	0.278514	0.710122	1.41638	2.05275	1.99611	1.05878	0.111548	0.00638557	0.0134291	0.0445567	0.0107802	0.00387024	0.001042	0.000885983	0.00210174	0	0.237563
30	0.00818555	0.0182018	0.00633576	0.00701931	0.00694452	0.00455064	0.0138915	0.00772927	0.0114987	0.00390026	0.0179936	0.00320039	0.000489246	0	0.000318285	0	0.149039	0.208635	0.0415757	0.0339252	0.0306335	0.0433675	0.116107	0.25715	0.191095	0.474069	0.886351	1.57274	1.64683	1.08227	0.335236	0.04165	0.278768	0.852146	1.79617	2.71969	2.81005	1.7767	0.391221	0.0329003	0.00456144	0.0223854	0.00649019	0.00423246	0.00179286	0.000586139	0.0105201	0.000966275	0.152904
36	0.0479758	0.214526	0.258405	0.382758	0.671356	0.818332	0.542109	0.131257	0.0922547	0.0327943	0.263276	0.508555	0.562553	0.467208	0.270995	0.0689436	0.474048	0.866818	0.508798	0.479894	0.613406	0.748707	0.620183	0.456992	0.000500071	0.000953365	0.00403728	0.0391926	0.0496798	0.0230975	0.0171587	0.0173304	0.000492958	0.0014195	0.0429381	0.135877	0.199921	0.138508	0.0726298	0.0399824	0.0289296	0.291381	0.263736	0.413603	0.617133	0.775782	0.509503	0.0510361	0
38	0.063872	0.188255	0.122012	0.105288	0.161314	0.27476	0.265958	0.0993094	0.208228	0.0847171	0.508791	0.88967	0.195819	0.233375	0.205916	0.0213989	0.394144	0.631539	0.334875	0.307789	0.329845	0.349245	0.478201	0.57981	0	0	0	0	0	0.000189282	0.000581064	0	0	0	0	0	0	0	0	0	0.073524	0.349129	0.310784	0.275479	0.270247	0.256981	0.221555	0.0188205	0
42	0.0320563	0.133824	0.15699	0.162807	0.151252	0.110011	0.0671861	0.0142378	0.0975686	0.0584103	0.568006	1.13003	0.0792706	0.056929	0.0208252	0.00563714	0.169056	0.322784	0.182981	0.179242	0.197841	0.199616	0.244077	0.336323	0	0	0	0.00157668	0.0113114	0.011449	0.00288566	0	0	0	0	0	0	0	0	0	0.0321441	0.204945	0.263984	0.237851	0.160203	0.0874144	0.0648188	0.00232187	0.00112292
48	0.0077255	0.0798127	0.158687	0.139378	0.0648727	0.0301357	0.0238751	0.00527649	0.0451822	0.0699159	0.455528	0.61655	0.0204655	0.0177967	0.00527556	0.000979966	0.0727759	0.194377	0.148169	0.138425	0.0962538	0.0869686	0.176394	0.422832	0.000670469	0.00236189	0	0.000837134	0.00507159	0.0165203	0.0043071	0.00106582	0	0	0	0	0	0	0	0	0.00312591	0.102896	0.121878	0.0903945	0.036475	0.0229077	0.017227	0.000448783	0.00222599
49	0.317644	0.70796	0.552659	0.352356	0.229968	0.118079	0.0462409	0.00562168	0.453224	0.295962	0.911416	1.23645	0.268193	0.078447	0.0319967	0.010619	0.602687	1.01876	0.557427	0.390324	0.292957	0.201846	0.21946	0.422154	0	0	0	0	0	0.000121267	0.000762675	0.000172754	0	0	0	0	0	0	0	0	0.252838	0.772243	0.730856	0.486303	0.264506	0.120489	0.0632679	0.00330476	0
50	0.0171102	0.144658	0.21339	0.264608	0.293349	0.281716	0.174973	0.0323736	0.169324	0.0753913	0.552118	0.896326	0.311505	0.163814	0.0743972	0.0257007	0.304286	0.574211	0.315443	0.298481	0.334547	0.396388	0.439068	0.582558	0	0.000355479	0	0	0.000383273	0	0	0	0.00148193	0.00289439	0.0030373	0.000784407	0.000902268	0	0	0	0.0101081	0.219113	0.222851	0.278128	0.270585	0.270979	0.192793	0.00853918	0
51	0.0381695	0.107921	0.0704811	0.0316179	0.0189273	0.0340935	0.0858233	0.111941	0.066704	0.0315447	0.071428	0.0594046	0.00419915	0.00874158	0.0542057	0.0873518	0.222131	0.34781	0.141619	0.073748	0.0412372	0.0483461	0.156511	0.365069	0.367156	0.696181	1.10912	1.85035	2.018	1.57974	0.72462	0.196186	0.49907	1.08385	1.95324	3.01642	3.45939	2.73765	1.3715	0.449493	0.0438556	0.159239	0.0842573	0.0366021	0.00732331	0.0117868	0.0569288	0.0728591	0.391965
57	0.0166012	0.102053	0.0889179	0.061328	0.0519088	0.0912434	0.131481	0.060418	0.0745186	0.0125383	0.09172	0.101457	0.0275229	0.0693496	0.055551	0.0279699	0.465797	0.743732	0.370688	0.283512	0.22034	0.236155	0.374241	0.513564	0.000112808	7.94041e-05	0.0253379	0.0913218	0.0649373	0.0121441	0.00230771	0.0019697	0.000977928	0.0397373	0.147299	0.199093	0.125811	0.0207505	0.00192187	0.000407907	0.0252964	0.163213	0.062321	0.0285355	0.0300873	0.0612047	0.103734	0.0152095	0
68	0.0468941	0.180098	0.159849	0.135483	0.149643	0.160886	0.152447	0.0401563	0.0538106	0.0586815	0.110993	0.10424	0.106258	0.0522991	0.0251217	0.00850999	0.242915	0.487	0.226818	0.185337	0.217107	0.277027	0.391272	0.464506	0.0772757	0.151417	0.269593	0.570011	0.605479	0.283057	0.0332653	0.00319671	0.123875	0.327537	0.72979	1.15073	1.16151	0.60985	0.0522917	0.00185322	0.0224862	0.140788	0.0888918	0.0953553	0.121931	0.138668	0.094832	0.00172045	0.0819496
69	0.00429331	0.0431387	0.0954537	0.182453	0.327335	0.370448	0.221979	0.0386111	0.0475561	0.0169666	0.137016	0.342729	0.256522	0.243914	0.129413	0.0352296	0.103368	0.277672	0.233838	0.265371	0.334069	0.376606	0.402251	0.480468	0.000155323	0.0024975	0.00190989	0.00287259	0.00176168	0.000878358	5.20865e-06	0.000609418	0	0.000286831	0.00828841	0.0188187	0.00965714	0.000390534	0	0	0.00550194	0.0674787	0.0766972	0.165011	0.270172	0.324437	0.229971	0.0134287	0
75	0.140081	0.435349	0.40615	0.342657	0.333328	0.354535	0.301264	0.121812	0.170669	0.117579	0.324392	0.494701	0.610908	0.14127	0.0541011	0.0179355	0.513284	0.912548	0.58185	0.382664	0.335709	0.415197	0.529622	0.596772	0.0488447	0.0505324	0.0445198	0.0653384	0.103721	0.0393403	0.0162307	0.00280792	0.0543676	0.0627929	0.0727308	0.118007	0.205693	0.098593	0.0132039	0	0.12129	0.473011	0.379484	0.443553	0.368097	0.331189	0.194879	0.0200234	0.0501959
79	0	0.0298807	0.0505008	0.045037	0.034183	0.0645081	0.110262	0.0368278	0.0758919	0.0157677	0.361944	0.829841	0.131239	0.0648838	0.0338862	0.0010574	0.113258	0.276498	0.193254	0.150686	0.119422	0.172619	0.294242	0.408205	0	0	0	0	0	0	0	0	0	0	0	0	0	0	0	0	7.21641e-05	0.07364	0.0339748	0.0165774	0.0222524	0.0712726	0.095141	0.0083794	0.000739997
85	0.0047365	0.0495086	0.0677099	0.0642811	0.0357779	0.0155641	0.0119406	0.0025175	0.0433195	0.0143156	0.13585	0.0376419	0.0329463	0.0103583	0.00642512	0.0223435	0.253471	0.449978	0.239064	0.189381	0.148055	0.138985	0.182907	0.3936	6.97084e-05	0.00312901	0.0252215	0.117625	0.134611	0.0516718	0.000183985	0	0.00768542	0.0954269	0.284371	0.409366	0.325357	0.123946	0.000123073	0	0.00423041	0.0804836	0.0397725	0.0331393	0.0172125	0.0121035	0.0174279	0.00182309	0.000125421
87	0.0806976	0.485096	0.70362	0.661632	0.468591	0.209948	0.0796222	0.00808034	0.110743	0.16082	0.634611	0.837004	0.516734	0.0885583	0.0474192	0.00479619	0.471029	0.96875	0.757092	0.624216	0.557059	0.440971	0.405901	0.608261	0.00319949	0.000232112	0	0.000728958	0.000466204	0	0	0.00037821	0.000610471	0.000245222	0	0	0	0	0	0	0.0589704	0.544787	0.703539	0.808771	0.55872	0.295879	0.165914	0.0164323	7.58175e-06
88	0.170487	0.461964	0.425127	0.242734	0.0909043	0.0551298	0.0861336	0.0439854	0.271672	0.24586	0.395873	0.52477	0.461317	0.044595	0.0398558	0.00244155	0.512997	0.957614	0.586953	0.394774	0.278336	0.247462	0.38561	0.586783	0.00382777	0.00160344	9.76521e-05	0	0	0	0	0	0.00595346	0.00527522	0.000201194	0	0	0	0	0	0.167152	0.58687	0.479856	0.304581	0.0823019	0.0690213	0.0847688	0.0144824	0.0162909
92	0.104839	0.33853	0.299194	0.135646	0.0546228	0.10662	0.141419	0.0494572	0.145384	0.106944	0.246565	0.246417	0.132084	0.0338356	0.0286318	0.0061276	0.535843	1.01303	0.548386	0.337374	0.23756	0.293071	0.416628	0.559015	0.0284752	0.0418017	0.0440157	0.048435	0.0473411	0.0132386	0.00176686	0.000328853	0.0509506	0.116258	0.177255	0.16996	0.153715	0.0540844	0.000411564	0	0.0900428	0.430839	0.31914	0.176872	0.0578037	0.113504	0.120458	0.00604309	0.0214731
94	0.0463619	0.162139	0.0994419	0.0360738	0.0057246	0.00094513	0.0106615	0.00913662	0.0902748	0.0528431	0.0646689	0.0297414	0.000782053	5.90098e-05	0.000977614	0.000111873	0.133578	0.278109	0.117541	0.0584185	0.0371085	0.0602658	0.142828	0.271366	0.0152502	0.052264	0.157214	0.612609	0.810544	0.534857	0.118654	0.0160037	0.0284006	0.083933	0.45989	1.11949	1.37057	0.81953	0.0797659	0	0.0385371	0.135907	0.0456315	0.00684787	0	0.000224874	0.0045436	1.9027e-05	0.0906592
96	0.0457423	0.123588	0.0565241	0.0138729	0	0	0.000728719	0.00160238	0.12853	0.0183581	0.215969	0.413427	0.00201121	0.000127592	0.00582547	0.000694741	0.263703	0.36951	0.10476	0.0207673	0.00388298	0.00654032	0.0344136	0.212392	0	0.000673733	0	0	0.000273281	0.0036431	0.00592265	0	0	0	0	0	0	0	0	0	0.0532693	0.172758	0.0416578	0.000448456	0	0	0.000787532	0.000385619	0
98	0.0138466	0.0679756	0.0298847	0.00999921	0.00256254	0.00259036	0.0109658	0.00684351	0.0186862	0.0184646	0.0303825	0.00892825	0.00564922	0.00017405	0.00020024	0	0.0866787	0.178938	0.0377178	0.0147822	0.011268	0.0240755	0.101182	0.241034	0.201563	0.425581	0.754382	1.30537	1.41984	0.857278	0.272951	0.0502579	0.272031	0.642171	1.35897	2.0807	2.24597	1.32373	0.241093	0.0119464	0.00317033	0.0466167	0.0120498	0.00220957	0.000573294	0.00118304	0.0028807	3.9391e-05	0.255439
101	0	0.0244439	0.0556387	0.0871858	0.325411	0.686204	0.629783	0.19878	0.0670066	0.0192451	0.131602	0.504033	0.212837	0.470263	0.445933	0.088761	0.149222	0.38896	0.300052	0.346027	0.529863	0.738948	0.735643	0.564054	0	0	0.000121746	0.00744182	0.00592595	4.35419e-05	0	0	0	0	0	0.0252513	0.0270224	0	1.96597e-06	0	0.000235749	0.0977888	0.096071	0.122887	0.351641	0.676631	0.616124	0.0793584	0
117	0.00190323	0.0671677	0.105505	0.14006	0.246281	0.343874	0.230763	0.0344014	0.0343933	0.00762511	0.0968362	0.12791	0.125155	0.213292	0.117936	0.0598186	0.255624	0.454296	0.305551	0.342024	0.462538	0.599593	0.603398	0.562407	5.52776e-05	0.00471872	0.0313766	0.0405751	0.0246355	0.00308418	0	0	0.0157617	0.0825251	0.187542	0.17709	0.0750234	0.00382365	0	0	0.00367514	0.10061	0.0662392	0.0972629	0.179596	0.279153	0.246659	0.00260771	0.000868187
119	0.0536448	0.180215	0.172733	0.166603	0.164773	0.126078	0.0702865	0.0216934	0.0662159	0.033077	0.145594	0.0987149	0.090848	0.0577081	0.0369228	0.0250279	0.345373	0.60672	0.374559	0.341623	0.338414	0.34779	0.392619	0.638483	0.0428573	0.125583	0.343809	0.535279	0.614771	0.331003	0.0518083	0.000908304	0.0806325	0.252159	0.556387	0.788547	0.88065	0.511948	0.0547189	0	0.0421923	0.217325	0.178044	0.18119	0.165212	0.137909	0.115699	0.00746378	0.0631244
121	0.186346	0.494362	0.365739	0.257912	0.11765	0.0313699	0.013878	0.00192683	0.247834	0.304571	0.664207	0.887727	0.0643181	0.0163378	0.00338073	7.94797e-05	0.471916	0.789997	0.220013	0.159307	0.154826	0.0951992	0.115249	0.224184	0.00811877	0.0456634	0.0782808	0.309825	0.248131	0.124009	0.00351329	0	0.0212858	0.0914576	0.314526	0.65868	0.541061	0.158685	0	0	0.176883	0.591285	0.616338	0.499798	0.243362	0.0411441	0.0209432	0	0.0163012
125	0.116294	0.42087	0.42541	0.281565	0.103595	0.00693308	0.00015445	0.000884778	0.163806	0.109916	0.604689	0.797709	0.0358411	0.00220643	0.00483492	0.00203671	0.529647	0.988113	0.49433	0.329509	0.219417	0.112504	0.14849	0.40889	0.0397646	0.0145629	0	0.00153468	0.0115127	0.0166038	0.00507781	0.00586526	0.0339759	0.00786056	0	0	0	0	0	0	0.0870851	0.496396	0.538445	0.380965	0.12425	0.00855664	0.0095359	0.000542889	0.0127664
126	0.0924055	0.235647	0.198429	0.157792	0.14431	0.210921	0.179324	0.0519816	0.179631	0.0505577	0.345136	0.641895	0.317917	0.10688	0.098253	0.00250853	0.456377	0.777245	0.433118	0.352447	0.307326	0.359391	0.417641	0.57365	0.00592204	0.0128904	0.0123948	0.0160587	0.0156198	0.00187052	0	0	0.00342079	0.0022781	0.0117952	0.0177191	0.0230537	0.0045553	0	0	0.0801637	0.308814	0.201001	0.185185	0.157932	0.230832	0.168225	0.00949761	0.000653845
127	0.250209	0.563192	0.496185	0.285337	0.16243	0.246633	0.315344	0.181911	0.326857	0.259197	0.542714	0.716759	0.436041	0.0621157	0.285082	0.244336	0.3745	0.771488	0.45683	0.268744	0.245983	0.399034	0.463051	0.586018	0.0669209	0.0762153	0.0639181	0.114123	0.185725	0.0752657	0.00423296	0.00332772	0.0582635	0.06857	0.115817	0.199062	0.362835	0.192491	0.0144612	0	0.227738	0.588616	0.556625	0.463388	0.258172	0.325039	0.405165	0.191293	0.0449145
129	0.0639134	0.224822	0.239581	0.246897	0.237294	0.201522	0.142991	0.0226593	0.140214	0.0806159	0.303468	0.449657	0.288929	0.117839	0.0380971	0.0241113	0.504894	0.852641	0.473335	0.386705	0.360586	0.416042	0.521122	0.651924	0	0.0129406	0.0713648	0.176075	0.187228	0.100166	0.0106739	0.00113664	0.00268167	0.0571844	0.189984	0.302954	0.27229	0.130586	0.00148487	0	0.0646021	0.325542	0.251598	0.254623	0.213795	0.192389	0.159801	0.00868059	0
132	0.121361	0.48797	0.722841	0.766683	0.713334	0.588617	0.339845	0.0885531	0.141801	0.153177	0.766151	1.23565	1.289	0.302823	0.243654	0.0223584	0.400066	0.886781	0.667336	0.566169	0.585986	0.599035	0.477975	0.51702	0.00944066	0.00150754	0	0	0	0.00047028	0.000218493	0	0.0200825	0.00441392	0	0	0	0	0	0	0.0864018	0.509844	0.690961	0.973993	0.854077	0.682507	0.351968	0.0417403	0.00390547
140	0.0751828	0.354188	0.384238	0.265532	0.11888	0.0239843	0.00903208	0.00314303	0.159705	0.0630197	0.406392	0.554247	0.133553	0.00713007	0.00409175	0.00718034	0.351516	0.704933	0.420072	0.300475	0.24641	0.206552	0.240295	0.415517	0.00920166	0.00157343	0	0.00188399	0.0126947	0.015973	0.00337583	0.00165257	0.00508524	0.00125951	0	0.00323044	0.0142423	0.00142529	0	0	0.054425	0.346408	0.35724	0.313056	0.130685	0.0380289	0.0329366	0.00190409	0.000186306
145	0.0277247	0.138016	0.144386	0.0829592	0.0186337	0.00134694	0.00538792	0.00711795	0.0512509	0.0530443	0.194286	0.165989	0.0208104	9.02118e-06	0.00480744	0.0049578	0.174961	0.369568	0.197981	0.135681	0.0865479	0.0770711	0.187292	0.525524	0.00232253	0.0129815	0.0497005	0.248211	0.4426	0.235983	0.0587166	0.00592093	0.00112237	0.00688068	0.118959	0.421294	0.653469	0.389995	0.0160332	0	0.0100651	0.136583	0.107971	0.062505	0.0127963	0.00259566	0.0101025	0.0015189	0.00379081
146	0.0185249	0.101401	0.190986	0.234811	0.230817	0.192239	0.149238	0.0539633	0.0531427	0.0580915	0.40449	0.757367	0.254628	0.126176	0.0628611	0.0113582	0.111174	0.287901	0.226703	0.202803	0.17269	0.169792	0.240152	0.397515	0.0188883	0.00347587	0.00461149	0.0225276	0.0367793	0.0386438	0.00328082	1.69761e-05	0.00648461	0.00110454	0.00296945	0.0199448	0.0247396	0.0096291	0	0	0.0156722	0.103703	0.173891	0.23555	0.213897	0.143212	0.0819125	0.00287202	0.00601492
147	0.0791297	0.313764	0.26496	0.2141	0.181733	0.148387	0.121869	0.0351376	0.131795	0.079604	0.497971	0.789008	0.361838	0.069569	0.0273441	0.0054107	0.54708	0.946769	0.432223	0.315228	0.27785	0.297704	0.338652	0.411916	0.00738556	0.0146634	0.01888	0.0306386	0.0421553	0.0250663	0.00675077	0.00209037	0.00490782	0.00320525	0.0119491	0.0532012	0.11615	0.0339738	4.33691e-05	0	0.0580887	0.397285	0.371789	0.362125	0.220824	0.176358	0.12681	0.0117303	0
148	0.00543274	0.0404584	0.0380374	0.0390902	0.0304928	0.0224108	0.0186785	0.00763292	0.0198969	0.00264923	0.0252413	0.0270156	0.0100011	0.00965116	0.0112913	0.00206796	0.240762	0.386029	0.134811	0.0966982	0.1039	0.125996	0.205954	0.425995	0.325602	0.616456	1.05013	1.19501	0.990205	0.49645	0.102396	0.0170354	0.642887	1.40117	2.07442	2.14402	1.66948	0.827034	0.170491	0.0388938	0.00518191	0.0382197	0.0213412	0.0228518	0.0158675	0.0180643	0.0253056	0.00270864	0.34257
151	0.0157744	0.0586441	0.031601	0.00808294	0.00403538	0.0165835	0.0423579	0.0289836	0.0443404	0.0193548	0.0174525	0.00731461	0	0.00395456	0.0116143	0.0150257	0.068863	0.131083	0.0312531	0.00666915	0.00362685	0.019868	0.11669	0.441366	0.340184	0.629848	0.841236	1.57156	1.53636	1.19696	0.319511	0.0168184	0.358152	0.827721	1.49947	2.44748	2.56141	1.60901	0.32618	0.0113187	0.0232596	0.0684473	0.0142959	0	0	0.00706285	0.0328312	0.00656254	0.425706
154	0.0515197	0.184378	0.135793	0.0924484	0.0443382	0.0260004	0.0250164	0.0079569	0.0884369	0.0473505	0.187555	0.192109	0.0322532	0.0126846	0.0101248	0.00284529	0.282871	0.520769	0.21928	0.139887	0.100403	0.0986553	0.200101	0.50024	0.0356804	0.0562735	0.128626	0.367935	0.532654	0.363918	0.11551	0.0142028	0.0330983	0.0739076	0.260761	0.623077	0.857729	0.54533	0.115044	0.000520186	0.0348819	0.177231	0.10814	0.0785566	0.0421679	0.0242735	0.0218801	0.002115	0.0167452
158	0.0991995	0.363873	0.372521	0.316511	0.378069	0.381366	0.25701	0.0349088	0.19372	0.126165	0.448424	0.708609	0.302298	0.114141	0.0582548	0.000451059	0.483833	0.922109	0.559906	0.503513	0.596072	0.590139	0.539248	0.532617	0.00307541	0.00435504	0.00387685	0.0242229	0.0287303	0.0135233	0.0233147	0.0281265	0.00422343	0.00313595	0.0147388	0.0658511	0.115281	0.10017	0.0453073	0.041007	0.0950532	0.423017	0.4232	0.460337	0.456628	0.383686	0.198748	0.00564392	0.00282303
159	0.00802297	0.0884174	0.0954141	0.0843296	0.0800901	0.0822955	0.0688633	0.0237355	0.0408548	0.012382	0.0619946	0.0767326	0.0338699	0.0389946	0.0290972	0.0310308	0.221606	0.388752	0.15672	0.0928275	0.0753724	0.117165	0.281725	0.608545	0.0759933	0.146232	0.277426	0.522764	0.585744	0.325162	0.0408564	0.00374518	0.0667277	0.172897	0.439295	0.743488	0.791283	0.388717	0.015474	0	0.00363767	0.0780578	0.0423166	0.0439023	0.0440805	0.0463751	0.0618803	0.0122583	0.0520193
166	0.322803	0.698099	0.445852	0.221934	0.17396	0.206217	0.225026	0.0727522	0.414371	0.30071	0.739319	0.941877	0.0866053	0.141923	0.11102	0.0149656	0.699823	1.17031	0.418653	0.20836	0.258118	0.327123	0.442959	0.430876	0.000925358	0.00567768	0.00491053	0.0421468	0.0696123	0.0593186	0.00114339	0	0	0	0.013675	0.26143	0.301637	0.140471	0	0	0.322043	0.877102	0.727377	0.401964	0.249631	0.257346	0.28124	0.0502938	0
167	0.133015	0.322207	0.233049	0.150107	0.129903	0.196002	0.219985	0.0978384	0.393963	0.18297	0.6961	1.0122	0.171619	0.185656	0.098933	0.0423684	0.378739	0.540209	0.224306	0.154316	0.136505	0.18581	0.29665	0.44698	0	0	0	0	0	0	0	0	0	0	0	0	0	0	0	0	0.142974	0.447191	0.293592	0.120164	0.0865615	0.146295	0.166111	0.0465697	0
172	0	0.0045409	0.0231406	0.0872455	0.188058	0.197647	0.110118	0.025615	0.0278721	0.00027943	0.301602	0.848205	0.105033	0.0965695	0.0488399	0.00524335	0.0673276	0.21561	0.159178	0.214238	0.362054	0.353942	0.334793	0.469182	0.000398108	0.000205859	4.97365e-05	0.000561718	0.00314998	0.00145616	0.00460916	0.0127197	0	0	0	0.00293593	0	0	0	0	0	0.0131119	0.0278315	0.130022	0.230062	0.228245	0.141627	0.0135256	0.000961045
174	0.00812504	0.0729641	0.0986285	0.082714	0.0503106	0.027838	0.0256498	0.0116596	0.0464931	0.021186	0.0666457	0.0475424	0.0294817	0.0114557	0.0061316	0.00895906	0.191258	0.35591	0.19152	0.13256	0.11405	0.143827	0.257986	0.53959	0.0369441	0.119884	0.290774	0.545727	0.617603	0.384049	0.0682477	0.00316227	0.0681094	0.292883	0.68543	1.02594	0.963961	0.508861	0.0507044	0.001883	0.00539959	0.080504	0.045557	0.0352989	0.0219287	0.0154867	0.017043	0.00129809	0.0358275
181	0.0179687	0.199078	0.300116	0.330356	0.299326	0.229348	0.121009	0.00739514	0.0973987	0.0935237	0.637846	1.1622	0.153589	0.112274	0.0296055	0	0.233286	0.438457	0.336478	0.333615	0.334433	0.291804	0.282641	0.307854	0	0	9.04796e-05	0.005172	0.00436729	0.00166155	0	0.000802492	0	0	0	0.00150305	0	0	0	0	0.0210022	0.251189	0.386432	0.404477	0.334669	0.169297	0.0658394	0	0
182	0.00770928	0.072064	0.118961	0.114906	0.0743934	0.0466477	0.0313566	0.00712116	0.0485457	0.0204859	0.351928	0.758223	0.0615543	0.0396542	0.00628097	0.000931092	0.143944	0.281693	0.185525	0.145695	0.0992583	0.0768149	0.113347	0.240762	0.000980838	0.00798467	0.00925797	0.0647333	0.0761058	0.07654	0.0053464	0.00157647	0.000756755	0.00233975	0.0199442	0.121955	0.139336	0.0715201	0	0	0.00481896	0.0825452	0.0837339	0.0914136	0.0629615	0.0333862	0.0151842	7.32426e-05	0.011251
189	0.0565784	0.206645	0.147573	0.107285	0.0531427	0.0414183	0.0332533	0.00419579	0.142863	0.10508	0.498201	0.885799	0.0941552	0.00711147	0.0377977	0.0631388	0.189464	0.361746	0.131004	0.137038	0.210206	0.29593	0.338862	0.491579	0.0186507	0.0469554	0.078072	0.164472	0.190922	0.0845414	0.00041583	0.000134911	0.0230861	0.0615298	0.149596	0.279871	0.283056	0.0956267	0	0	0.0439034	0.239995	0.302958	0.317477	0.191056	0.0947533	0.105419	0.00706667	0.0245576
193	0.0215876	0.0653503	0.0419451	0.0188965	0.0142518	0.016667	0.0181864	0.00264315	0.0282137	0.0150462	0.0118252	0.00895962	0.0135266	0.00970813	0	5.26148e-05	0.113766	0.222454	0.11022	0.0612681	0.0386426	0.0503153	0.070373	0.102894	0.5453	1.04861	1.50249	1.89568	1.98002	1.83222	1.30966	0.722472	1.00335	1.97193	2.77272	3.21417	3.40926	3.10545	2.20014	1.10417	0.0107163	0.045996	0.0137679	0.0117583	0.0143472	0.00979568	0.00146044	0	0.774054
195	0.00165749	0.0935731	0.202954	0.230838	0.142506	0.0556129	0.0271269	0.00596674	0.0500334	0.0500862	0.401941	0.699211	0.267306	0.0437854	0.0202624	0.00504546	0.164215	0.379581	0.262367	0.233855	0.16116	0.119356	0.17735	0.42341	0.0140056	0.0206789	0.0127653	0.0230799	0.0441936	0.0195724	0.0106007	0.0017418	0.0146772	0.0200291	0.0297363	0.0478104	0.0816272	0.0348432	0	0	0.00161768	0.12324	0.147802	0.168731	0.111033	0.0647025	0.0433461	0.00120925	0.0251054
196	0.112327	0.311355	0.280464	0.277486	0.35602	0.410473	0.330383	0.118167	0.217921	0.107512	0.790619	1.28276	0.281862	0.272117	0.182248	0.0138432	0.474699	0.756703	0.374134	0.305538	0.346546	0.39162	0.445215	0.492072	0.00120016	0.00294149	0.000339107	0.000441707	0.00208521	0.00242026	0.000659684	0	0.000199204	0	0	0	0	0	0	0	0.0826426	0.42028	0.438991	0.402357	0.375639	0.348207	0.268178	0.036331	0.000433052
200	0	0.0033972	0.00649683	0.0157262	0.0278124	0.0816478	0.110267	0.0348619	0.0155855	0.00128422	0.00948151	0.0141818	0.041315	0.0978032	0.08837	0.0603975	0.0139014	0.0499091	0.0306852	0.0429233	0.0825961	0.166126	0.347209	0.521067	0	0	0	0	0.000451516	0.00297885	0.00115755	0	0	0	0	0	0	0	0	0	0	0.00245596	0.00192023	0.00629723	0.0158615	0.042287	0.0990047	0.00451178	6.71911e-05
205	0.263322	0.690479	0.705306	0.644551	0.794171	0.968065	0.852497	0.39045	0.363325	0.245777	0.574617	0.923557	1.10124	0.606634	0.688151	0.34055	0.576823	1.1003	0.744909	0.586384	0.703333	0.88329	0.789865	0.717171	0	0.00323575	0.0134984	0.0261066	0.0141889	0.00420755	0.000774278	6.83444e-05	0	0.00196798	0.0130015	0.0330966	0.0645267	0.00996838	0	0	0.263475	0.734311	0.662441	0.768139	0.878952	1.07373	0.917832	0.358071	0
207	0.00342166	0.0756911	0.0706588	0.0266134	0.00528288	0.00552221	0.0082539	0.00686993	0.00745464	0.00443178	0.0181427	0.00994746	0.00346865	0.00044032	0.00299788	0.000794777	0.123929	0.256191	0.144453	0.0568528	0.0125255	0.00853776	0.0265199	0.135688	0.686512	1.15174	1.55229	2.11831	2.25337	1.82144	1.07108	0.42988	0.887582	1.6943	2.54183	3.43972	3.84979	3.11457	1.70888	0.613966	0.002335	0.0567575	0.030826	0.00621531	5.9391e-05	0.00168016	0.00446415	0.00126143	0.759304
212	0.106705	0.345445	0.237625	0.111021	0.038699	0.0108509	0.00679998	0.00184737	0.185539	0.0949848	0.387372	0.509674	0.179139	0.012086	0.0141639	0.0219118	0.515086	0.887123	0.406473	0.275564	0.237753	0.23932	0.262408	0.413108	0.0105786	0.0507999	0.133153	0.14921	0.0702449	0.00493024	0	6.64006e-06	0.047317	0.170205	0.322982	0.291389	0.150869	0.023713	0	0	0.0859413	0.392259	0.302185	0.176196	0.0352554	0.0128707	0.0330862	0.000844108	0.00665358
215	0.0113648	0.0637977	0.0685964	0.0925066	0.23593	0.262118	0.144373	0.00438352	0.120345	0.0276331	0.370815	0.845102	0.0433433	0.109047	0.0267597	2.53433e-05	0.287204	0.531537	0.293811	0.300736	0.44769	0.418491	0.367651	0.368143	0	0	0	0.00167451	0.000292998	7.15927e-05	0	0.0021408	0	0	0.00015761	0.0192484	0.00332926	3.46888e-05	0	0.000156564	0.0183735	0.189118	0.207703	0.230205	0.292604	0.202403	0.0959817	3.72591e-06	0
221	0.0257621	0.171942	0.222671	0.253571	0.260909	0.245257	0.153497	0.0264112	0.052252	0.0177704	0.0655693	0.0459456	0.0631205	0.0879176	0.0748974	0.07858	0.387996	0.694697	0.487285	0.47269	0.493043	0.550166	0.576837	0.595365	2.41645e-05	0.000108829	0.0173191	0.0962469	0.105477	0.0332014	0	0	0.00151297	0.0577232	0.225337	0.340943	0.281072	0.0964152	0	0	0.0176693	0.183099	0.115295	0.110372	0.106963	0.124825	0.171929	0.00737195	0.000285267
228	8.69803e-05	0.0176069	0.0338473	0.0485033	0.063104	0.0768553	0.0553616	0.0185528	0.0212974	0.00702203	0.0135216	0.0157762	0.0281861	0.00841963	0.00921357	0.00292154	0.18435	0.439995	0.308465	0.305667	0.355667	0.344487	0.276998	0.292407	0.00092735	0.00401735	0.0219666	0.259072	0.299012	0.231548	0.178852	0.127597	0.00616526	0.150141	0.489373	0.726168	0.688604	0.553811	0.349809	0.199555	2.59286e-05	0.0573019	0.0241106	0.0171832	0.0108823	0.0360919	0.0236661	0.000973431	0
233	0.0432716	0.134847	0.121411	0.112392	0.0789484	0.0490735	0.0429506	0.00737772	0.157985	0.0728721	0.421052	0.794222	0.0690633	0.0451338	0.0105053	0.00938213	0.24255	0.39902	0.202162	0.153738	0.108848	0.0929621	0.169747	0.454102	0.00181361	0.0101678	0.00862418	0.029506	0.0408011	0.026139	0.000924506	0.00329093	4.04918e-05	0.000325389	0.0028	0.0549121	0.0657887	0.0234905	0	0	0.0401111	0.185518	0.0978995	0.0932896	0.0800285	0.0442042	0.0325081	0.00367516	0.000960546
237	0.0184485	0.0836232	0.0620049	0.042376	0.0348162	0.025113	0.0140937	0.00619992	0.0340309	0.00540886	0.0371712	0.0631636	0.125154	0.00682892	0.0111598	0.0118907	0.3562	0.620628	0.31576	0.212363	0.159992	0.155455	0.246031	0.48154	0.157003	0.262826	0.417095	0.423803	0.325218	0.0684105	0.00151687	0.000357832	0.25596	0.494637	0.775532	0.769906	0.583358	0.171259	0.00191005	0	0.0112178	0.116418	0.0415974	0.0367569	0.039247	0.0323842	0.0294015	0.00232974	0.128882
238	0.00189507	0.069038	0.165756	0.209208	0.158922	0.0378512	0.000782864	0.000103038	0.0658024	0.0296386	0.287464	0.708771	0.182391	0.0270522	0.0123327	0.00388545	0.0739496	0.276581	0.229779	0.209787	0.143878	0.0801262	0.0991212	0.288032	0.117665	0.0572902	0.00335641	0.0183303	0.0305071	0.0129371	0	0.00193355	0.11341	0.0843543	0.0179594	0.0287473	0.0340043	0.00518209	0	0	0.0028974	0.0719428	0.0662575	0.159914	0.126488	0.031159	0.00798346	0	0.16225
245	0.0327709	0.133553	0.100886	0.115316	0.232384	0.31067	0.214523	0.0498566	0.0842839	0.0152768	0.0861588	0.135383	0.135452	0.161971	0.0340816	0.015129	0.573569	0.974598	0.612439	0.601446	0.618822	0.583139	0.471235	0.378266	0	0	0	0	0.00184508	0.018511	0.0382762	0.0394491	0	0.00211862	0.0139892	0.0318047	0.0793891	0.133215	0.0893504	0.0327207	0.0498267	0.313375	0.15651	0.178558	0.230389	0.212128	0.137701	0.015191	0
248	0.071225	0.289843	0.251583	0.135717	0.0391218	0.0146982	0.0219668	0.00860904	0.189018	0.160169	0.613751	0.83887	0.0809936	0.0309539	0.0132519	0.0098019	0.431921	0.760961	0.29926	0.166937	0.0940101	0.0892319	0.187029	0.420283	0.00288798	0.00162615	0	0	0	0	0	0	0.000781972	0.000279462	0	0	0	0	0	0	0.0352582	0.352707	0.323788	0.141075	0.0210863	0.00665697	0.0245127	0.00113839	0
250	0.026389	0.172287	0.237158	0.284285	0.363847	0.46891	0.388921	0.105477	0.153024	0.0731038	0.767608	1.40374	0.269341	0.400044	0.181498	0.0182946	0.216811	0.414416	0.297361	0.32728	0.382784	0.448541	0.513503	0.466993	0	0	0	0	4.80806e-05	0	0	0.000333302	0	0	0	0.00165633	0	0	0	0	0.0209001	0.24796	0.328383	0.34352	0.356407	0.368143	0.277774	0.0188919	0
254	0.126945	0.302326	0.181664	0.0670751	0.0205088	0.0606604	0.171466	0.0611207	0.225052	0.0908371	0.224951	0.269415	0.10558	0.0579889	0.0355349	0.00369251	0.474207	0.758568	0.35496	0.207717	0.124361	0.184532	0.456805	0.575103	0	7.4023e-05	0.00518169	0.0177975	0.021128	0.00301083	0.000929383	0.00273689	0.000148606	0.00291039	0.0223246	0.0422717	0.0503558	0.0128175	0.000255054	0.000234877	0.117272	0.368814	0.156673	0.0331211	0.00763919	0.0342061	0.100703	0.00682976	0
260	0.00567304	0.0466281	0.0590603	0.0416541	0.00270365	0.00461468	0.0107585	0.00327424	0.0240101	0.0052489	0.0900634	0.165781	0.00896108	0.00149469	0.000733018	0.0152187	0.140882	0.260718	0.128783	0.0798702	0.0391165	0.0449328	0.119045	0.373495	0.077178	0.133886	0.180683	0.452189	0.392344	0.298763	0.0238749	0.00323254	0.072999	0.178287	0.353649	0.696335	0.678467	0.32259	0.00296734	0	0.00170295	0.0473203	0.034853	0.025861	0.00129232	0.0043255	0.00186136	0	0.130608
261	0.0681097	0.316595	0.362191	0.248314	0.11546	0.0871881	0.0585189	0.00587108	0.103075	0.10422	0.371193	0.460654	0.161534	0.0422059	0.0418012	0.0324756	0.302731	0.755811	0.442217	0.318765	0.242474	0.257378	0.340068	0.498243	0.138722	0.170316	0.180266	0.287251	0.278363	0.0953429	0.00395836	0.00130535	0.140446	0.243427	0.415358	0.609575	0.634075	0.249635	1.61821e-05	0	0.0769134	0.405315	0.428632	0.338172	0.130522	0.0753337	0.089388	0.00609131	0.0547543
266	0	0	0	0	0.00824217	0.0316287	0.0757755	0.0593137	0.00146857	0.000273641	0.0641655	0.365543	0.0101218	0.0227595	0.0453392	0.0201177	0	0.000908571	0	0	0.00864911	0.044273	0.109132	0.293407	0.00624792	0.00811443	0.00920104	0.0359277	0.0528775	0.0337953	0.000577143	0.000624868	0.0184434	0.0248481	0.00259978	0.00149875	0.00195445	0	0	0	0	0	0	0	0	0.0274906	0.0649079	0.0207003	0.184926
269	0.0164189	0.0942486	0.0780222	0.0542533	0.0386666	0.0374741	0.0317435	0.0147289	0.0351676	0.0181444	0.0573894	0.0586263	0.0232657	0.017752	0.0122972	0.00030769	0.288012	0.405048	0.155087	0.0851316	0.0648511	0.0734798	0.119954	0.201542	0.212858	0.469442	0.957569	1.4916	1.54957	1.10212	0.595009	0.242682	0.346754	0.998816	1.92804	2.69332	2.68143	1.90743	0.888396	0.352746	0.0160535	0.0962235	0.061036	0.0480216	0.0325527	0.0316724	0.0237557	0.00305906	0.183793
271	0.198641	0.537919	0.469621	0.238363	0.0781871	0.0287491	0.0273944	0.0154503	0.240648	0.241393	0.540372	0.745942	0.194052	0.0267123	0.0245299	0.023156	0.523286	0.958094	0.567603	0.349819	0.265804	0.240371	0.308118	0.535234	0	0	0	0.000437636	0.000723413	0.000378238	0	0.00292765	0	0.000938388	0.00494915	0.00272142	0.00207783	0	0	0	0.182987	0.621078	0.561615	0.35496	0.0828583	0.0243397	0.0620472	0.0145784	0.00221991
272	0.14248	0.317557	0.218213	0.120008	0.0969992	0.240293	0.398918	0.246318	0.197102	0.0935138	0.17693	0.133649	0.0998692	0.107976	0.284193	0.186923	0.466651	0.74345	0.303122	0.160979	0.139016	0.269173	0.441356	0.63698	0.0165675	0.0527992	0.168472	0.482842	0.525627	0.270664	0.0450395	0.00432687	0.0159265	0.0913279	0.302008	0.707484	0.915021	0.541435	0.070122	0.00227459	0.12269	0.343225	0.198452	0.10578	0.0583896	0.203948	0.403036	0.197284	0.00360193
276	0.0112344	0.0790845	0.0590643	0.0318829	0.0173597	0.0132833	0.0244592	0.0106382	0.0449847	0.00840797	0.162277	0.309555	0.00224276	0.0062576	0.0102548	0.0108797	0.272232	0.459594	0.161138	0.118906	0.131704	0.154237	0.27985	0.483313	0.0316817	0.0675705	0.166109	0.410158	0.358592	0.158459	0.00169973	1.93899e-05	0.0337013	0.158396	0.366946	0.688245	0.595517	0.23392	0	0	0.00553178	0.100119	0.0804552	0.0488753	0.0136838	0.0108634	0.025001	5.73017e-06	0.0126578
281	0.00287415	0.0321283	0.0226946	0.0118686	0.012134	0.0401636	0.0660849	0.0299489	0.00859996	0.0027164	0.0349732	0.0685273	0.0302572	0.0148414	0.0297663	0.00593477	0.0641586	0.126849	0.0425544	0.0149449	0.0093125	0.0256961	0.089366	0.204018	0.670178	1.16902	1.59318	2.01416	2.04344	1.48299	0.738675	0.256994	0.860014	1.7475	2.62964	3.3105	3.34826	2.46493	1.15756	0.405234	0.000580073	0.0116957	0.0127217	0.0187388	0.0230953	0.0470601	0.0521953	0.00753705	0.773514
282	0.065058	0.192689	0.148439	0.103522	0.084797	0.102209	0.259457	0.247906	0.10828	0.0521819	0.109638	0.0770792	0.035894	0.0365365	0.182748	0.232468	0.403003	0.586613	0.249474	0.146909	0.104552	0.129704	0.281142	0.483528	0.0894063	0.199406	0.52659	1.09637	1.39547	1.07764	0.365776	0.084915	0.102811	0.389534	1.02078	1.83652	2.24726	1.79116	0.811365	0.240715	0.0525186	0.213521	0.133543	0.0880946	0.0592745	0.0567379	0.211567	0.20054	0.0305678
283	0.0172199	0.0817951	0.0663974	0.0367557	0.0278304	0.0379183	0.0402978	0.0102176	0.0204909	0.00542979	0.0732376	0.164265	0.200818	0.00441127	0.0267392	0.0253631	0.278541	0.503192	0.230699	0.151245	0.161126	0.239908	0.343484	0.555137	0.0456392	0.10014	0.329692	0.570567	0.584434	0.278887	0.0265616	0.000208234	0.104632	0.319355	0.688754	0.984361	0.977099	0.505127	0.0554756	7.26528e-05	0.00876385	0.0767904	0.0597357	0.0817603	0.0555065	0.0564792	0.0575883	0.0034896	0.0584833
287	0.00828115	0.0748999	0.132162	0.157359	0.173543	0.198636	0.175383	0.0374054	0.0913642	0.0374233	0.596162	1.17639	0.0759866	0.165317	0.0441146	0.000823159	0.131845	0.263083	0.192627	0.205316	0.246594	0.295948	0.427807	0.515406	0.0189036	0.0171686	0.00570984	0.021064	0.0275407	0.0195804	0.00347758	0.00311725	0.0113637	0.0065561	0.000340634	0.00472372	0.0109471	0.0043098	0	0	0.00600916	0.109246	0.160901	0.23971	0.235294	0.117653	0.117524	0.0110984	0.0203171
290	0.0414797	0.136981	0.133601	0.101866	0.0889252	0.0912603	0.0810763	0.0199902	0.108591	0.080655	0.493399	0.956832	0.0955415	0.0757182	0.0252298	0.000334335	0.106637	0.228894	0.129723	0.100932	0.0998535	0.128846	0.21394	0.315076	0	0.00136847	0.000842941	0.00266943	0.0038672	0.00256415	0.00034965	0	0	0.000149729	0	0.00329854	0.0133076	0.00560343	0	0	0.0434715	0.175034	0.178468	0.119821	0.0795862	0.077782	0.0520629	0.000455978	0.000890722
298	0.174066	0.543995	0.530738	0.435577	0.380307	0.314744	0.215831	0.0438606	0.234808	0.160801	0.57823	0.818814	0.330655	0.17469	0.095401	0.0209915	0.619986	1.1226	0.630828	0.45888	0.441322	0.432388	0.48854	0.563362	0.0438694	0.0987009	0.189082	0.308255	0.269922	0.104975	0.00125162	0	0.051697	0.185846	0.421117	0.58654	0.517395	0.219914	0.00294402	0	0.164195	0.616397	0.62561	0.621988	0.470801	0.336853	0.224792	0.00716299	0.0098308
301	0.00483808	0.106889	0.116551	0.126092	0.206576	0.272938	0.195942	0.0520287	0.0741674	0.0295153	0.208066	0.559931	0.148742	0.228135	0.183483	0.0516917	0.323583	0.650044	0.384298	0.262498	0.24197	0.244524	0.308274	0.366263	0	6.00196e-05	0	0.000529289	0	0	0	0	0	0	0	0.0170538	0.0149794	0	0	0	0.0382528	0.204769	0.165885	0.182259	0.21038	0.163426	0.149483	0.0187396	0
305	0.0598675	0.33453	0.364816	0.294961	0.303027	0.243465	0.127059	0.0140493	0.128681	0.0470608	0.432659	0.738603	0.358493	0.112052	0.0836342	0.00363618	0.398276	0.781104	0.440128	0.373844	0.404611	0.383095	0.296541	0.277664	0.0138132	0.0214832	0.0195758	0.0436991	0.028282	0.0206966	0.00722376	0.00587556	0.0262454	0.0567885	0.0902966	0.139475	0.133376	0.0407881	0.00341182	0	0.0418245	0.383558	0.392584	0.412552	0.36136	0.275216	0.115765	0.00275111	0.00698411
313	0.0189151	0.0802465	0.0758371	0.0609592	0.0647909	0.116775	0.142752	0.0367855	0.124874	0.0155534	0.196726	0.410797	0.0604021	0.103507	0.0315026	0.0133845	0.369637	0.534268	0.295474	0.262367	0.226066	0.237675	0.35375	0.414475	0	0	1.38099e-05	0.000756421	0.00110499	0.00530017	0	0	0	0	6.2491e-06	0.0501249	0.0499975	0.0207754	0	0	0.0347674	0.170667	0.0716259	0.0505001	0.0512247	0.0624401	0.0710758	0.00241267	0
314	0.00158762	0.0806556	0.128616	0.130493	0.118076	0.104906	0.0619155	0.0153402	0.0622386	0.011784	0.150222	0.26471	0.0970714	0.0770466	0.0403463	0.0442234	0.287433	0.441162	0.269059	0.224669	0.20402	0.223601	0.306872	0.528717	0	0	0	0.000163448	0.000526735	0.00134797	0.000340905	9.55144e-05	0	0	0	0	0	0	0	0	0.0093187	0.122548	0.0698889	0.0687771	0.0783329	0.09886	0.118025	0.0147351	0
326	0.0043421	0.0281262	0.0232504	0.018841	0.0118888	0.00727209	0.00965319	0.00458342	0.00920529	0.00284348	0.0177571	0.0119627	0.0073183	0.000988797	0.000460731	0.00100805	0.149303	0.265209	0.101302	0.0584702	0.0395209	0.045005	0.0938011	0.220668	0.427724	0.892583	1.51028	2.18864	2.46058	2.12857	1.39042	0.684867	0.689733	1.59075	2.69676	3.62378	4.02805	3.47227	2.2522	1.0766	0.00217527	0.0216533	0.0121107	0.0113649	0.00672522	0.0006246	0.000312372	0	0.470519
329	0.240227	0.51391	0.357273	0.210195	0.0550271	0.00283691	0.00044807	0	0.32188	0.194245	0.598173	0.677641	0.0349366	0.00358045	0.00119119	0.000216097	0.662272	0.999788	0.413706	0.228381	0.103922	0.0386053	0.0603116	0.29001	0	0.000310065	0	0.000664607	0.00154443	0.00621358	0.0033533	0.0037149	0	0	0	0	0	0	0	0	0.206824	0.651346	0.509293	0.283975	0.0518774	0.00350796	0.00127466	0	0
344	0.00266281	0.0640447	0.108445	0.104937	0.0841752	0.0658427	0.0613879	0.0171259	0.0452844	0.0222635	0.122826	0.272565	0.151792	0.0532883	0.0244124	0.0372777	0.237148	0.442124	0.259387	0.210478	0.179108	0.197312	0.286533	0.427972	0.0406568	0.0618636	0.0765092	0.103533	0.153237	0.0719586	0.00868963	0.00114694	0.0358358	0.0632626	0.132791	0.224308	0.293245	0.148326	0.00538187	0	0.00418515	0.122194	0.0831295	0.0810626	0.0586727	0.0577801	0.0646162	0.00170657	0.0236212
346	0.0705269	0.368856	0.42913	0.331332	0.234306	0.220587	0.18797	0.0551175	0.177817	0.125937	0.57093	0.860012	0.575902	0.0726444	0.0738584	0.00571878	0.364938	0.731363	0.444079	0.365752	0.384507	0.448561	0.445586	0.481969	0	0.000128461	0.000771924	0.00333313	0.00895028	0.0129538	0.000726013	0.000204574	0	0	0	2.22473e-05	0.00693768	0.0031577	0	0	0.0656213	0.41896	0.455162	0.518861	0.369548	0.299215	0.154271	0.00787961	0
349	0	0.0487976	0.110502	0.143758	0.117113	0.0776879	0.0668225	0.0180755	0.0333405	0.0118932	0.262356	0.618623	0.0585132	0.046594	0.0116452	0.000145586	0.0575861	0.145613	0.11598	0.124225	0.112911	0.126141	0.185945	0.245498	0	0	0.0100688	0.149147	0.166241	0.133629	0.0106955	0.00132805	0	0	0.00183565	0.109213	0.150118	0.0675771	0	0	0	0.0416365	0.0400824	0.0553247	0.0567505	0.0402114	0.0357199	0	0
357	0	0.00822489	0.0402873	0.122852	0.394971	0.464619	0.275984	0.0106997	0.0365303	0.01304	0.0318691	0.168481	0.282333	0.134958	0.0836356	0.0376968	0.310138	0.629382	0.409558	0.448157	0.636056	0.728675	0.573459	0.469912	0	0.00133257	0.0051364	0.0122809	0.00235281	0	0	0	0	0.0167913	0.110084	0.0964587	0.0256057	7.48454e-05	0	0	0.011328	0.131783	0.0782557	0.137997	0.329939	0.365779	0.217824	0.000594876	0
358	0.00285464	0.0693736	0.0795678	0.0799095	0.0988953	0.094844	0.0797471	0.0260972	0.0160252	0.00230702	0.0302122	0.0507813	0.090096	0.0411548	0.0288219	0.0269053	0.328679	0.586236	0.303625	0.221363	0.205517	0.250569	0.359168	0.5012	0.0689654	0.125335	0.336834	0.744026	0.880235	0.541615	0.140425	0.0100653	0.0644667	0.26002	0.806755	1.44915	1.61912	1.0238	0.225529	0.0154548	0.0048858	0.072844	0.04666	0.0559388	0.0805534	0.0983588	0.0867044	0.00381157	0.0205712
359	0.064977	0.190304	0.0853382	0.0436118	0.0326372	0.0267577	0.0148035	0.00635304	0.130937	0.0410595	0.194293	0.387215	0.468178	0.0243218	0.0155575	0.0146665	0.344003	0.535954	0.213591	0.1499	0.0913279	0.0714879	0.106954	0.310163	0.000109109	0.000529462	4.38595e-05	0.00120495	0.00341182	0.0045184	0.00263031	4.97091e-05	0.00131472	0.00178029	0	0	0	0	0	0	0.0537947	0.230221	0.0872938	0.0534837	0.0215006	0.0241628	0.0176115	0.000216287	0.00981769
364	0.0472833	0.159005	0.138431	0.103076	0.0673979	0.0483522	0.0607562	0.0296243	0.0796794	0.0341184	0.136593	0.202217	0.0359746	0.0152602	0.0168604	0.0337665	0.46563	0.743816	0.367702	0.267624	0.230698	0.255996	0.358212	0.509434	0.115641	0.232101	0.40782	0.646447	0.625034	0.330019	0.100161	0.0121998	0.15889	0.427922	0.862514	1.26501	1.25201	0.732195	0.163383	0.0132058	0.0464149	0.210454	0.144745	0.116086	0.0590408	0.0430925	0.0800326	0.0047662	0.0784743
367	0.00695942	0.0330102	0.054676	0.0993641	0.142362	0.153894	0.0942315	0.0132118	0.0912717	0.0034666	0.157897	0.111604	0.104092	0.133145	0.0546715	0.0124864	0.332847	0.507562	0.206643	0.209237	0.220824	0.234688	0.297512	0.433221	0	0	0	0	0	0	0	0.00114642	0	0.000284132	0.000620089	0	0	0	0	0	0.0200119	0.204191	0.105666	0.108831	0.100901	0.103057	0.0730899	0	0
372	0.000253914	0.00846274	0.0122415	0.0103126	0.00916394	0.00805555	0.0154283	0.00524288	0.0137321	0.00869258	0.157468	0.303188	0.00144201	0.000371734	0.00274455	0.000388039	0.0153136	0.0378813	0.015595	0.0174665	0.0314632	0.0500598	0.0869035	0.179349	0.010994	0.072931	0.0931003	0.28709	0.281393	0.190312	0.00147762	0	0.00520726	0.0628749	0.245423	0.640137	0.650975	0.301077	0	0	0.000141195	0.0123999	0.00332672	0.000166103	0	0	0.00246642	0	0.0502583
375	0.0726108	0.321439	0.271366	0.196627	0.256541	0.34198	0.282849	0.0724708	0.128835	0.0217396	0.216633	0.389322	0.573045	0.137762	0.118403	0.0524824	0.628338	1.08949	0.557257	0.345576	0.355394	0.457214	0.486347	0.49823	0	0.00471863	0.0341572	0.0863802	0.0493774	0.00442118	0	0	0.000453385	0.0475781	0.252221	0.346979	0.253469	0.0627329	0	0	0.0726738	0.339311	0.237179	0.324284	0.353191	0.352385	0.221983	0.0137834	0
383	0	0.0203869	0.0450005	0.0613289	0.0528882	0.0454404	0.0381693	0.0146294	0.023342	0.00768928	0.0588921	0.101154	0.137172	0.0192426	0.0264645	0.00957912	0.0783947	0.18968	0.107066	0.0929971	0.0814671	0.100539	0.203702	0.491617	0.0624832	0.104223	0.165289	0.221896	0.428899	0.256737	0.103152	0.014271	0.0945697	0.15795	0.27505	0.411032	0.643692	0.385219	0.0618158	0.000916149	0.000141842	0.0198788	0.014474	0.0270102	0.0320204	0.0436452	0.0522208	0.0171091	0.119333
387	0.012739	0.149439	0.279124	0.431686	0.592284	0.555036	0.352678	0.0520194	0.113245	0.0666289	0.709614	1.41747	0.387263	0.363315	0.14358	0.00794665	0.219281	0.50269	0.388471	0.478377	0.6423	0.632464	0.550917	0.475287	0	0	0	0	0	0	0	0	0	0	0	0	0	0	0	0	0.0145294	0.256949	0.486377	0.673404	0.703713	0.523417	0.314214	0.0121824	0
394	0.00172201	0.0224478	0.0120075	0.00869269	0.0102405	0.0149321	0.0238103	0.0101882	0.0144444	0.00206678	0.00766401	0.00118695	0.00326236	0.00669448	0.00388448	0.0006983	0.321678	0.445313	0.11286	0.0347092	0.0194782	0.0268952	0.0753006	0.20926	0.139981	0.387034	1.03113	1.6203	1.72526	1.30397	0.695014	0.299115	0.402249	1.21813	2.30529	3.01127	2.96784	2.24269	1.1564	0.496798	0.00108194	0.0238161	0.00234854	0.00341513	0.00399397	0.00571155	0.00889739	0.00297134	0.110556
397	0.0116565	0.0693569	0.0602879	0.0458544	0.0581534	0.117273	0.142165	0.0277547	0.04011	0.0126957	0.104568	0.240559	0.0875766	0.0390669	0.0375082	0.014506	0.254602	0.436208	0.205587	0.159779	0.15778	0.225502	0.391519	0.501701	0.219712	0.350427	0.453667	0.784196	0.733148	0.466335	0.105083	0.0244014	0.244462	0.492924	0.913183	1.41082	1.40925	0.783	0.116924	0.0124275	0.0138034	0.122024	0.0757221	0.0689958	0.0692999	0.111655	0.110827	0.0019043	0.173937
400	0.00366121	0.0216571	0.0256133	0.0305747	0.0326974	0.0367295	0.0774208	0.0756403	0.00847428	0.00356015	0.0138172	0.0110711	0.00519539	0.000938042	0.016466	0.0197873	0.0464214	0.139266	0.111001	0.128289	0.121307	0.128437	0.180439	0.313599	0.774501	1.40449	2.11174	2.63234	2.59385	1.8323	0.90883	0.304204	1.27616	2.56004	3.79376	4.52204	4.46202	3.29102	1.65782	0.575601	0	0.00945813	0.00900421	0.0227181	0.0218676	0.0116339	0.024974	0.0222362	0.886893
403	0.0201498	0.0573414	0.037405	0.0187921	0.00939712	0.0119623	0.028761	0.0157087	0.0290648	0.00582124	0.0138545	0.0113584	0.00154598	0.00287497	0.00796959	0.0146693	0.170347	0.288487	0.0992743	0.043475	0.0266601	0.0474729	0.13842	0.305126	0.61212	1.10053	1.6206	2.13358	2.04193	1.31443	0.598176	0.205255	0.829406	1.70792	2.73351	3.54309	3.49327	2.36946	0.967001	0.271574	0.0124318	0.0574874	0.0155795	0.00694481	0.00144247	0.00133635	0.0141895	0.00370255	0.710467
405	0.0478439	0.177819	0.119965	0.0864826	0.127035	0.133388	0.112003	0.0184569	0.0958028	0.0193934	0.197809	0.357525	0.0555881	0.0452672	0.0299455	0.0214548	0.504133	0.827669	0.345937	0.241789	0.273791	0.360171	0.445304	0.507046	0.00492835	0.0283264	0.0498585	0.204209	0.170056	0.0804305	0.00526462	0.000213954	0.00166626	0.0837894	0.348121	0.671864	0.579215	0.242697	0.0209688	0.00154369	0.0396154	0.233941	0.131001	0.125218	0.133965	0.114614	0.114874	0.0013297	0
406	0.018652	0.0913734	0.00755762	0.000248052	0.00165846	0.0215232	0.0784625	0.078102	0.0309533	3.00044e-05	0	0	0	0.000418718	0.0276201	0.0360055	0.476299	0.718237	0.202815	0.0493168	0.0210045	0.0329192	0.0837758	0.144352	0.0554489	0.228733	0.811401	1.77584	2.49647	2.48592	1.73889	0.829834	0.165699	0.598787	1.60115	2.95018	4.11041	4.33172	3.22854	1.62654	0.0334321	0.101579	0.00248642	0	0	0.000131831	0.0253517	0.0251101	0.0249579
412	0.272493	0.76173	0.800289	0.727313	0.6843	0.622576	0.44475	0.131306	0.313807	0.273826	0.934622	1.31877	0.86761	0.384938	0.195261	0.0129108	0.699134	1.26817	0.785835	0.555875	0.501343	0.519645	0.556698	0.558009	0.0136621	0.0169095	0.0319088	0.0731322	0.0661983	0.0197565	0.0164027	0.0127803	0.00633929	0.0146046	0.0898393	0.203055	0.26526	0.157561	0.0501946	0.0206412	0.212353	0.801207	0.924015	0.977957	0.79812	0.65245	0.385705	0.028985	0.00114518
414	0.00479653	0.0679544	0.0660868	0.0433587	0.0214704	0.00698763	0.00226919	0.000963495	0.0818178	0.00593735	0.161976	0.113538	0.0240975	0.0170294	0.00567849	0.00458731	0.228362	0.33532	0.15211	0.112012	0.0983104	0.113721	0.242554	0.562265	0	0	0	0	0	6.9045e-05	7.39255e-05	0.000521464	0	0	0	0	0	0	0	0	0.0048095	0.0843093	0.0159479	0.0076967	0.0052453	0.00682212	0.0317373	0.00498127	0
417	0.110352	0.27256	0.162672	0.0744059	0.0356047	0.041899	0.0512996	0.0170332	0.186537	0.0979676	0.349907	0.323345	0.0426566	0.0232956	0.00601963	0.000949188	0.411611	0.639562	0.297921	0.190069	0.124596	0.132733	0.248231	0.469678	0.038095	0.0883253	0.135928	0.184697	0.236864	0.1292	0.0302487	0.00222984	0.0525065	0.118142	0.224199	0.389039	0.469107	0.276284	0.0242341	0	0.1151	0.370687	0.241166	0.0892723	0.022154	0.0357555	0.0431418	0.00386823	0.0465185
301	0.117637	0.278816	0.295366	0.384653	0.544893	0.373601	0.114984	0.0100501	0.222915	0.218924	0.277363	0.162043	0.203152	0.0841404	0.0123195	0.00562796	0.393196	0.704679	0.636065	0.870121	0.987642	0.575836	0.221621	0.138136	0.000280867	0.000860235	0.00138725	0.00555384	0.00127514	0.0157378	0.254487	0.271343	0	0	0.00444352	0.0168736	0.0539326	0.259218	0.506688	0.43129	0.150152	0.519302	0.436748	0.483716	0.487577	0.283703	0.0609281	0.000447143	0
310	0.0130407	0.279975	0.443994	0.422678	0.247381	0.0811874	0.0302479	0.0126763	0.0981701	0.114249	0.448352	0.684687	0.517425	0.0506654	0.0315537	0.00522011	0.33264	0.837333	0.652055	0.548126	0.437472	0.36521	0.403691	0.628528	0.0145677	0.023943	0.00152378	0	0	0	0	0	0.00741896	0.00894	0.00200183	0	0	0	0	0	0.0385283	0.368747	0.442112	0.523454	0.277727	0.114107	0.0798511	0.00866553	0.00226431
311	0.0104811	0.0997795	0.1002	0.0867088	0.103086	0.0977807	0.0791007	0.0164504	0.0742335	0.0406309	0.123171	0.209617	0.0446548	0.0379883	0.00241377	0.0156693	0.395677	0.71951	0.37989	0.320009	0.319592	0.354029	0.445091	0.500942	0	0	0.00348327	0.106357	0.128321	0.0696516	0.00301782	0.00065274	0	0.00701971	0.0895334	0.22583	0.209167	0.0874061	0.000634253	0	0.0325633	0.213212	0.135165	0.0962037	0.0917643	0.0652536	0.0307849	0.000176008	0
312	0.122526	0.463661	0.328697	0.227366	0.305636	0.762191	1.08679	0.685169	0.272931	0.159901	0.235832	0.294673	0.436516	0.476568	0.84178	0.439513	0.435222	0.82656	0.365464	0.214088	0.221852	0.486131	0.886461	0.930181	0	0	0	0.0278328	0.0845032	0.0246983	0.00153901	0	0	0	0.0154576	0.11318	0.216294	0.0380916	0	0	0.126504	0.461821	0.175933	0.124675	0.23037	0.711623	1.00438	0.541913	0
312	0.260958	0.631499	0.531005	0.458254	0.407442	0.323527	0.240966	0.0692815	0.490792	0.157506	0.696995	0.688732	0.114361	0.136151	0.027087	0.0347327	0.778345	1.25291	0.63279	0.528325	0.489538	0.482576	0.620926	0.690134	0	0	0	0.00910798	0.0054589	0.0162792	0.000361631	4.37905e-05	0	0.0033198	0.0207816	0.0671273	0.0731101	0.0613653	0.00163964	0	0.322257	0.822164	0.663793	0.506617	0.332702	0.190924	0.151703	0.00806848	0
313	0.0865524	0.272555	0.333467	0.304307	0.183173	0.0604648	0.0181951	0.0053681	0.178591	0.095956	0.305642	0.310455	0.126935	0.0412138	0.0092918	0.00728383	0.272173	0.478439	0.303449	0.249036	0.17691	0.123915	0.200154	0.48961	0	0	0	0	0.000207468	0.000730647	0	0.000202316	0	0	0	0	0	0	0	0	0.083128	0.317204	0.294489	0.264266	0.147308	0.0548432	0.0341042	0.00246236	0
314	0.222287	0.563878	0.459395	0.313808	0.264374	0.2296	0.173599	0.0305361	0.34419	0.346368	0.594922	0.8993	0.343719	0.100829	0.0713003	0.0143093	0.438087	0.886743	0.524089	0.361155	0.323119	0.282017	0.306842	0.367993	0	0	0.000417226	0.01361	0.0324387	0.0139043	0	0	0	0	0.0112378	0.0829537	0.192662	0.0782003	0	0	0.23944	0.672168	0.636637	0.533576	0.384042	0.23837	0.149498	0.00604288	0
315	0.122167	0.255771	0.118275	0.0506116	0.0554265	0.228075	0.389078	0.261672	0.208481	0.0442766	0.175638	0.285753	0.00643592	0.159181	0.36093	0.244777	0.394799	0.603537	0.234845	0.148154	0.146024	0.242853	0.458226	0.694724	0.000399861	0.00857583	0.0300652	0.214984	0.233196	0.165472	0.0140986	0.0060085	0	0.000471314	0.0733568	0.335523	0.402242	0.206626	0.00261877	0	0.0927336	0.275275	0.132909	0.0665773	0.064805	0.161389	0.401639	0.246515	0
316	0.0417861	0.295051	0.386269	0.383771	0.335699	0.25011	0.145923	0.0308053	0.21971	0.373224	0.54338	0.797365	0.219454	0.16648	0.0593327	0.00810252	0.12906	0.332177	0.217979	0.168128	0.210162	0.21865	0.320446	0.528323	0	0	0	0.0147478	0.0217097	0.0319932	0.000622443	0.00177056	0	0	0	0.0322374	0.0575243	0.0229154	0	0	0.0519194	0.311171	0.375747	0.343139	0.297285	0.185932	0.117152	0.00454861	0
317	0	0.0371131	0.0949026	0.197883	0.333456	0.397943	0.318845	0.115514	0.0570981	0.0115503	0.287846	0.641047	0.210703	0.2502	0.140469	0.0397175	0.256848	0.452463	0.229272	0.250828	0.37831	0.434228	0.511695	0.615494	0	0	0	0.00403389	0.00889324	0.00193743	0.000446975	0.000999728	0	0.000973931	0.000490819	0.0117187	0.0104597	0.00580947	0.000471298	0	0.000338921	0.0781306	0.0686197	0.154574	0.245974	0.298815	0.259806	0.0478775	0
319	0.179389	0.474364	0.37899	0.215334	0.157667	0.368364	0.64696	0.494691	0.230873	0.124085	0.238106	0.140995	0.0445277	0.192802	0.638453	0.579125	0.648839	1.09744	0.556966	0.304849	0.231536	0.362905	0.550213	0.731491	0.0205208	0.0614188	0.19117	0.425918	0.461018	0.152731	0.0143459	0.00115808	0.0733202	0.262479	0.550023	0.807421	0.875075	0.478363	0.0614108	0.00118241	0.192261	0.540899	0.331557	0.18279	0.0764228	0.262555	0.742288	0.547472	0.00887186
302	0.0752758	0.232838	0.144276	0.10809	0.0753426	0.0847423	0.0863552	0.0321744	0.210368	0.048045	0.457854	0.89463	0.280232	0.0520734	0.0361658	0.00651123	0.490471	0.737754	0.317793	0.227474	0.16374	0.188096	0.272666	0.471999	0	0	0	0.000223286	0.0015801	0.000684898	0.000106944	0	0	0	0	0	0	0	0	0	0.0723738	0.365976	0.229782	0.163935	0.0544476	0.0656688	0.0769328	0.0136403	0
320	0.00652961	0.0302472	0.0626978	0.159097	0.29686	0.355377	0.23696	0.0757721	0.086174	0.0623565	0.05703	0.0651379	0.0586138	0.15012	0.12337	0.0351416	0.164774	0.44265	0.522431	0.765327	0.897029	0.738859	0.52757	0.393904	0	0	0	0	9.95971e-06	0.000807871	0.0419377	0.0589995	0	0	0	0	0.00710751	0.0572834	0.130219	0.0937571	0.0217821	0.247941	0.252635	0.320118	0.352938	0.343859	0.234119	0.0416167	0
321	0.105475	0.411921	0.509063	0.464086	0.401468	0.382558	0.305498	0.101035	0.177015	0.211033	0.44996	0.482784	0.499969	0.189478	0.0726091	0.0646203	0.43341	0.820411	0.591525	0.459177	0.43049	0.556573	0.646382	0.686396	0.0103412	0.0278313	0.0488894	0.0556377	0.0251621	0.00214012	0	0.000101872	0.0060366	0.0476762	0.1114	0.140389	0.0896987	0.0190326	0	0	0.105654	0.475535	0.469365	0.479837	0.40909	0.359619	0.286874	0.0474407	0.00248889
322	0.107155	0.376162	0.4432	0.424113	0.443044	0.484459	0.336547	0.111185	0.163126	0.121366	0.349394	0.591065	0.849915	0.251305	0.225195	0.0598403	0.452577	0.815444	0.571649	0.41906	0.431921	0.528925	0.508685	0.555457	0	0.000184968	0	0	0	0	0.000296234	0.000290325	0	0	0.000319206	0.000445531	0	0	0	0	0.102851	0.411401	0.400735	0.58506	0.536723	0.509052	0.310119	0.0532236	0
323	0.0830365	0.196611	0.136748	0.0564102	0.0214418	0.00665795	0	0	0.157737	0.038538	0.202139	0.254904	0.0161756	0.00782554	0.0155417	0.0250554	0.430854	0.736145	0.307246	0.200188	0.135544	0.105638	0.138236	0.357824	0.014596	0.0117916	0	0	0	0	0	0	0.0335584	0.0497334	0.0080438	0	0	0	0	0	0.0827853	0.268984	0.135575	0.0228713	0.0140548	0.0113353	0.00702343	7.62623e-05	0.00678037
324	0.0822358	0.424307	0.682429	0.861139	0.868782	0.620332	0.265654	0.0220302	0.154081	0.184174	0.717732	1.01121	0.758683	0.332134	0.163264	0.069674	0.405135	0.8145	0.626697	0.629745	0.658895	0.610977	0.553029	0.628679	0.000679543	0.000207196	0.00190716	0.00221418	0.00372504	0.00376815	0.000995366	8.18682e-05	3.67593e-05	0.000449687	0.00315123	0.00248067	0.0044841	0	0	0	0.066023	0.455239	0.651596	0.86337	0.818496	0.579394	0.325732	0.0275168	0.000240571
325	0.0278894	0.22169	0.318211	0.267543	0.207292	0.249155	0.196364	0.065164	0.111004	0.0880632	0.360615	0.533794	0.483567	0.100729	0.0962682	0.0468675	0.252706	0.559592	0.376541	0.293878	0.270171	0.341744	0.342328	0.422498	0	0.000358368	0.000668264	0.0486644	0.0680936	0.0780384	0.00925499	0	0	0	0.0118167	0.0799947	0.10554	0.0539505	0	0	0.016288	0.229538	0.262999	0.313356	0.24744	0.265813	0.169165	0.0158432	0
326	0	0.00830683	0.0297754	0.0618611	0.190477	0.357072	0.300285	0.0798869	0.029724	0.00724131	0.0150539	0.0773325	0.127231	0.257432	0.188849	0.0748329	0.0200899	0.0914024	0.093971	0.168151	0.322408	0.528187	0.637461	0.589366	0	0.000139769	0	0	0	0	0.000309184	0.000993533	0	0	0	0	4.44631e-05	0.00504702	0.00631598	0.00355872	0.000222648	0.0181959	0.0180695	0.0453549	0.108097	0.236012	0.300446	0.0148265	0
327	0.150588	0.410551	0.340506	0.18891	0.0776917	0.0720047	0.0719253	0.0238611	0.210434	0.160696	0.313983	0.348272	0.369718	0.0562896	0.0306158	0.00871615	0.597297	0.995278	0.557581	0.333523	0.17586	0.150032	0.250206	0.49572	0	0	0.000391349	0.00113562	0	0	0	4.47279e-05	0	0	0.000546471	0	0	0	0	0	0.147429	0.530753	0.348448	0.208882	0.0782559	0.066737	0.0519694	0.00417904	0
328	0.0622227	0.132589	0.0904905	0.0492478	0.0504767	0.125623	0.171859	0.0732013	0.142037	0.0549631	0.174077	0.314246	0.115237	0.131503	0.0800337	0.0279764	0.231454	0.375079	0.132311	0.073872	0.0634842	0.115073	0.233975	0.383565	0	0	0	0.000208731	0	0	0	0	0	0	0	0	0	0	0	0	0.0574838	0.168373	0.0736816	0.0321914	0.0323712	0.0919928	0.119555	0.021502	0
329	0.0578598	0.259966	0.285129	0.200499	0.0813086	0.0173792	0.00448339	0.00154918	0.132819	0.081074	0.38835	0.455981	0.197327	0.0136532	0.00765198	0.000889983	0.356076	0.591494	0.309368	0.199209	0.105581	0.0621312	0.111005	0.343664	0	0.000368978	0	0	0	0.00212148	0.00408112	0.000706856	0	0	0	0	0	0	0	0	0.0480227	0.331717	0.263895	0.184462	0.0478261	0.00811786	0.00732168	0.00105501	0
303	0.00224768	0.0547796	0.115091	0.156432	0.266115	0.344025	0.282877	0.114767	0.0406779	0.0366212	0.189639	0.524703	0.168329	0.23664	0.164949	0.0520458	0.131636	0.297063	0.256436	0.287146	0.351592	0.407897	0.453456	0.573689	0	0	0	0.000287138	0.00104004	0	0	0.00123856	0	0	0	0	0	0	0	0	0.000490686	0.0937933	0.1368	0.189089	0.237472	0.295514	0.253613	0.0606816	0.00141873
330	0.030733	0.14539	0.257186	0.345809	0.368259	0.256523	0.0940041	0.00347261	0.110818	0.0711547	0.491596	0.989255	0.224593	0.0938902	0.0803328	0.019844	0.138622	0.382401	0.348617	0.442726	0.537061	0.494548	0.444962	0.617707	2.50098e-05	0.011095	0.00559659	0.00386715	0.0004172	0.00365496	0.000761543	0.00420388	0.000995807	0.00274634	0.000575178	0.00991572	0	0	0	0	0.0265309	0.148656	0.197962	0.380757	0.450756	0.312766	0.210148	0.0252753	0.00451017
331	8.82975e-05	0.0637344	0.147011	0.144339	0.0852617	0.0696798	0.0862851	0.0204125	0.0280385	0.0113026	0.216778	0.245601	0.349396	0.0196375	0.115912	0.188508	0.164124	0.454322	0.279067	0.290688	0.290116	0.380808	0.377314	0.496195	0.000174832	0.00139992	0.00913036	0.0169583	0.0182137	0.00741438	0.0027177	0.000392185	0	0	0.0173544	0.0326914	0.0438385	0.0115266	0	0	0.000545938	0.0974101	0.125192	0.16955	0.0804809	0.102063	0.18229	0.0505231	0
332	0.223137	0.5291	0.541575	0.417984	0.352769	0.342807	0.309898	0.10125	0.340372	0.476499	0.73563	0.831982	0.239629	0.219419	0.108805	0.00623519	0.332763	0.589907	0.389084	0.288336	0.274463	0.314209	0.432586	0.514599	0.0094507	0.0317361	0.0438372	0.0749458	0.057814	0.00829249	0.000194083	2.94405e-05	0.0106847	0.0302135	0.0664971	0.125015	0.148489	0.0519831	0.000155796	0	0.202902	0.575285	0.53606	0.362279	0.282161	0.261119	0.208221	0.0190816	0.0337287
333	0.109024	0.433589	0.449912	0.421644	0.416778	0.356427	0.217006	0.0566962	0.233424	0.164687	0.548592	0.904877	0.79782	0.170694	0.144772	0.0620201	0.424675	0.863722	0.546316	0.474305	0.49004	0.485127	0.453543	0.557555	0	0.002983	0.00168693	0.00228437	0.00143771	0.00011552	0	0	0	0.000220016	0.004505	0.00316381	0.00954296	0	0	0	0.112022	0.507606	0.487143	0.546948	0.456507	0.387759	0.262899	0.0374339	0
334	0.227348	0.555515	0.481559	0.264906	0.165587	0.129456	0.117704	0.0305511	0.336945	0.396375	0.27453	0.17864	0.170003	0.0396557	0.0143185	0.00786072	0.532478	0.948889	0.530781	0.302495	0.246433	0.284032	0.390863	0.514971	0	0.00166277	0.0299051	0.27521	0.420394	0.247155	0.0250841	5.07732e-06	8.21662e-05	0.0349994	0.25085	0.63146	0.788465	0.448669	0.0201771	0.000405395	0.249158	0.634377	0.416742	0.229732	0.136671	0.112742	0.0714113	0.000438912	5.29675e-05
335	0.0173861	0.105186	0.151657	0.146748	0.103954	0.111268	0.0810746	0.0261667	0.063904	0.0248859	0.0760462	0.0499705	0.0488026	0.0238437	0.0382361	0.0244448	0.396656	0.710465	0.441392	0.407478	0.421057	0.423718	0.347971	0.396714	0	0.000340321	0.00527332	0.0310885	0.0402084	0.0323736	0.0147584	0.00507588	0.00154551	0.063872	0.173912	0.246862	0.215392	0.122234	0.0331585	0.013046	0.017208	0.20212	0.121417	0.0883157	0.0425296	0.0517153	0.0569181	0.00604255	0
337	0.103841	0.369335	0.411774	0.350378	0.23445	0.103972	0.057	0.0190322	0.136962	0.0170357	0.226893	0.135512	0.113939	0.0710373	0.0465928	0.0191544	0.620932	1.08935	0.786042	0.698878	0.615575	0.495775	0.463696	0.586052	0.00814115	0.00488454	0.0174835	0.0781286	0.0530324	0.00931277	0	2.56628e-05	0.0135292	0.0393413	0.127593	0.18663	0.123234	0.0272234	0	0	0.0903331	0.435758	0.361302	0.319909	0.194496	0.112316	0.109613	0.0113722	0.010088
338	0.0936495	0.42277	0.408764	0.375257	0.368783	0.315734	0.205126	0.068508	0.135575	0.0453627	0.393323	0.798961	0.547709	0.155926	0.118056	0.033036	0.592232	1.11855	0.75818	0.573466	0.58057	0.555233	0.522318	0.638353	0	0.0054915	0.00228375	8.29193e-05	0.000690862	0.00124871	7.28381e-05	0.00239816	0.000843326	0.00758972	0.0130377	0.00231814	0	0	0	0	0.0771293	0.477952	0.480354	0.614755	0.509976	0.368804	0.235343	0.0391757	0
339	0.12204	0.248073	0.189863	0.116794	0.125793	0.370534	0.489402	0.226226	0.266665	0.148094	0.567875	1.13995	0.276187	0.51601	0.26864	0.131344	0.151485	0.240165	0.122372	0.0703186	0.0767674	0.173204	0.494274	0.655558	0	0	0	0	0	0	0	0	0	0	0	0	0	0	0	0	0.129574	0.280024	0.16617	0.0713439	0.0837079	0.155672	0.276097	0.0649042	0
304	0.180164	0.61711	0.744124	0.657426	0.688607	0.808681	0.57413	0.11844	0.305928	0.427096	0.58971	0.587294	0.53287	0.496899	0.225801	0.0249524	0.22262	0.598265	0.514605	0.440154	0.451582	0.577161	0.594321	0.406766	0.00887286	0.00233518	0	0	0	0	0	0	0.000252634	0.00077574	0.00153666	0.00433227	0.000623382	0	0	0	0.156106	0.582522	0.591044	0.529894	0.531411	0.587565	0.376341	0.0070648	0.036984
340	0.137138	0.345874	0.25561	0.140412	0.0646285	0.0316638	0.0252239	0.0108023	0.27309	0.111688	0.586717	0.899068	0.169385	0.049411	0.0485737	0.00478536	0.513918	0.852039	0.410613	0.268245	0.162794	0.107486	0.179418	0.474097	0	0.000473221	0	0	0	0.00149152	0.000906325	0.00015362	0	0	0	0	0	0	0	0	0.122918	0.472986	0.329635	0.138841	0.0381661	0.0249963	0.0334231	0.00485447	0
341	0.206817	0.426824	0.30632	0.35984	0.539751	0.713006	0.65052	0.313221	0.400621	0.146996	0.420482	0.721366	0.338297	0.522389	0.560262	0.289785	0.529346	0.839262	0.416573	0.396861	0.49973	0.58996	0.67086	0.768361	0	0.000365425	0.00233805	0.0128534	0.00944064	0.00633024	0	0	0	0	0.000190789	0.0547908	0.0596997	0.0156726	0	0	0.210056	0.517287	0.315503	0.3286	0.524979	0.688227	0.693327	0.30657	0
342	0.012833	0.190166	0.2766	0.295066	0.27592	0.23783	0.181732	0.0431702	0.0782214	0.0335115	0.204625	0.348162	0.33433	0.143792	0.0445308	0.0298267	0.36575	0.725833	0.503296	0.446428	0.402182	0.40256	0.479728	0.51908	0.00208836	0.000650793	0	0.000131242	7.0877e-05	0.000745793	0	0.000290967	0	0	0.00655268	0.00948682	0.00208981	0	0	0	0.0217146	0.241125	0.199836	0.224353	0.208575	0.165448	0.12258	0.00362674	0
343	0	0.018353	0.0342658	0.0649646	0.0822604	0.0947983	0.0403197	0.0022537	0.0714098	0.0150993	0.0344493	0.0294199	0.00580409	0.00156482	0.00172607	0.00781232	0.322062	0.719971	0.693061	0.826796	0.824025	0.536137	0.293544	0.209786	0	0	0	0	0.000210075	0.000838817	0.0878195	0.103839	0	0.00216309	0.0166314	0.00942581	0.0349134	0.237825	0.375494	0.260745	0.0156063	0.277039	0.215255	0.238786	0.0766188	0.0379311	0.0133711	0	0
344	0.0482512	0.157099	0.0935607	0.0767961	0.111964	0.21625	0.308865	0.218449	0.0765112	0.014077	0.0848011	0.0760274	0.0523491	0.119232	0.210148	0.201795	0.483443	0.760126	0.32517	0.236613	0.222215	0.297013	0.408708	0.590315	0.0240055	0.0673976	0.272236	0.594098	0.740962	0.438763	0.12613	0.023291	0.0481884	0.175657	0.486163	0.906132	1.14706	0.824295	0.238479	0.0529672	0.0431752	0.185218	0.084004	0.076888	0.075207	0.166579	0.332389	0.187325	0.00708524
345	0.166005	0.363461	0.361835	0.374002	0.414657	0.454142	0.401433	0.175366	0.209328	0.154455	0.31975	0.429801	0.192633	0.271955	0.139855	0.0500018	0.459875	0.828179	0.5459	0.523457	0.561799	0.63816	0.768436	0.82019	0.0282639	0.059143	0.127359	0.139849	0.105056	0.0321356	0.00253445	0.000934926	0.0461293	0.118428	0.211693	0.223592	0.166047	0.060056	0.00346046	0	0.149375	0.4086	0.363267	0.404752	0.432947	0.434099	0.426333	0.113906	0.0194343
346	0.157059	0.419777	0.412619	0.339613	0.32919	0.3876	0.368175	0.127873	0.20542	0.114308	0.344751	0.514666	0.336765	0.114317	0.138562	0.0826352	0.478264	0.817738	0.503272	0.394298	0.456748	0.599578	0.696103	0.699613	0.0353039	0.0448969	0.0426141	0.181325	0.162794	0.114868	0.0108388	0.000353778	0.0201575	0.0521107	0.184295	0.435094	0.416597	0.203784	0.0118101	0	0.111773	0.41404	0.347631	0.375679	0.375893	0.372524	0.343755	0.0651357	0.0140857
347	0.0605106	0.145829	0.0615595	0.0395198	0.0745651	0.0943665	0.0859073	0.026687	0.118311	0.0521201	0.276921	0.369523	0.0290523	0.0294537	0.00707299	0.0276319	0.365996	0.589556	0.285332	0.199559	0.193706	0.272137	0.412162	0.515779	0.00295268	0.02171	0.0528406	0.251703	0.283004	0.218115	0.00206043	0	0	0.01005	0.21605	0.686924	0.70991	0.364596	0.000892769	0	0.0565344	0.211345	0.112153	0.0510881	0.0602445	0.0567895	0.0546743	0.00141099	0
348	0.00703014	0.046511	0.0185069	0.0010206	0.000407373	0.00372396	0.0239732	0.0122172	0.0200335	0.0360929	0.00578014	0.000311161	0.00140774	0.000620075	0	0.00169585	0.316521	0.506366	0.149731	0.0238889	0.0109176	0.0397294	0.154166	0.280579	0.188561	0.450516	0.827048	1.28903	1.26115	0.736038	0.149735	0.0174441	0.279126	0.89107	1.76554	2.44916	2.20069	1.20209	0.145712	0.00907094	0.0128145	0.0609531	0.00382318	0.00026189	0	0.00273162	0.0203323	0.000925609	0.0904525
349	0.00199644	0.0359042	0.0304023	0.0221042	0.0561681	0.107518	0.101336	0.0179274	0.131085	0.0130405	0.183201	0.412083	0.0655507	0.0735157	0.0300822	0.00549336	0.302969	0.407392	0.178427	0.117399	0.137538	0.214622	0.272443	0.311598	0	0	0	0	0	0	0	0	0	0.00208283	0.0194975	0.0679287	0.0144812	0	0	0	0.00564119	0.0971529	0.0262571	0.0168131	0.035469	0.0730353	0.067696	0.000557337	0
305	0.0892674	0.247606	0.190201	0.130157	0.0714606	0.0612195	0.0442044	0.0205379	0.230659	0.0704949	0.420678	0.644952	0.0563885	0.0675889	0.0472279	0.0108384	0.391124	0.577099	0.26027	0.184988	0.138745	0.131842	0.196663	0.479446	0	0	0	0	0.00237605	0.0061968	0.0054739	1.33995e-05	0	0	0	0	0	0	0	0	0.0876058	0.311266	0.170495	0.0981616	0.0682026	0.0548034	0.0490699	0.00863911	0
350	0.0130613	0.0851824	0.115007	0.120646	0.144202	0.19573	0.166191	0.0507657	0.0501599	0.0190143	0.136934	0.306589	0.151504	0.167698	0.108373	0.0278649	0.180485	0.357306	0.233262	0.200477	0.20645	0.249866	0.337645	0.500006	0	0	0	0.00281513	0.00461365	0.00167391	0	0	0	0	0	0	0	0	0	0	0.00757956	0.103497	0.0947547	0.106509	0.135266	0.189994	0.185935	0.0216922	0
351	0.0384543	0.117737	0.140498	0.171819	0.255025	0.426412	0.402167	0.129074	0.273983	0.0597173	0.554854	0.993113	0.250192	0.389203	0.187955	0.0317064	0.250294	0.413978	0.239838	0.22395	0.246335	0.327547	0.449643	0.427419	0	0	0	0	0	0	0	0	0	0	0	0	0	0	0	0	0.0377967	0.217048	0.172951	0.177438	0.240288	0.298473	0.255664	0.0257056	0
352	0.141595	0.327496	0.218995	0.115611	0.121186	0.131656	0.214548	0.185538	0.193169	0.095789	0.128766	0.0489263	0.0316687	0.0444978	0.0649593	0.137792	0.495349	0.768035	0.306332	0.137295	0.145148	0.218547	0.396996	0.618228	0.0331895	0.069389	0.232715	0.607077	0.810057	0.576948	0.125654	0.0152659	0.0549577	0.199273	0.528134	0.957547	1.16854	0.847545	0.240542	0.0289381	0.134016	0.357453	0.160184	0.0660401	0.0753005	0.0879489	0.176145	0.126844	0.0168695
353	0.074996	0.213677	0.138492	0.11132	0.10764	0.140817	0.221961	0.20273	0.0954553	0.0269603	0.113697	0.116435	0.047253	0.0648332	0.15711	0.210931	0.526454	0.843549	0.342297	0.197817	0.151561	0.168282	0.252329	0.401317	0.0539364	0.160256	0.509667	1.1197	1.46708	1.11307	0.488149	0.143563	0.0884632	0.321848	0.901791	1.72521	2.28157	2.00783	1.06851	0.361926	0.0549193	0.237833	0.13722	0.115951	0.0841479	0.0907043	0.221149	0.172689	0.0248251
354	0.0616262	0.266635	0.345625	0.413921	0.472781	0.393235	0.225661	0.0385379	0.163447	0.0770539	0.428316	0.728709	0.366503	0.192083	0.0685564	0.049729	0.516885	0.837355	0.462247	0.442067	0.520949	0.556858	0.544293	0.599643	0	0.000534355	0.00020337	0.00664659	0.00212514	0.00171004	0.00038562	0.000396775	7.34366e-05	0.00217133	0.00846215	0.0307877	0.0136814	0.00138191	0	0	0.0533197	0.34214	0.289094	0.381364	0.42282	0.334345	0.256223	0.0111817	0
355	0.0626556	0.14503	0.119648	0.102102	0.0975177	0.0778091	0.0648965	0.0335574	0.071613	0.0163238	0.0921662	0.106028	0.0173399	0.0227103	0.0192511	0.0233428	0.36423	0.586699	0.29135	0.221229	0.218419	0.244425	0.330038	0.535074	0.14705	0.351835	0.757699	1.06024	0.961075	0.615506	0.21004	0.0494614	0.434065	1.04797	1.67971	1.98689	1.86162	1.25572	0.525375	0.180237	0.0578607	0.176659	0.122457	0.101183	0.0837239	0.0448813	0.0444507	0.0103707	0.162533
356	0.00250792	0.0372584	0.0370661	0.0305738	0.0227144	0.0126714	0.0161714	0.00673244	0.0253949	0.00941898	0.0276107	0.00879093	0.00155326	0.0064201	0.0189656	0.0175116	0.112436	0.213533	0.082279	0.0585134	0.0647678	0.0983576	0.194128	0.477241	0.133618	0.361389	0.822008	1.33039	1.39004	0.880113	0.229664	0.0256276	0.187412	0.579908	1.28784	1.91104	2.01724	1.28456	0.321055	0.0198674	0.00144624	0.031619	0.0172574	0.0118737	0.00375342	0.00596486	0.0233581	0.00352801	0.124253
357	0.00069648	0.0303264	0.076251	0.181357	0.30387	0.296165	0.17323	0.0380008	0.0282368	0.00992913	0.0937499	0.24206	0.274956	0.21863	0.116021	0.0285662	0.0349948	0.118269	0.114682	0.183008	0.249819	0.252849	0.209024	0.410491	0.000378104	0	0	0	0	0	0	0	0	0	0	0	0	0	0	0	0	0.0327627	0.066634	0.186875	0.276555	0.266822	0.169646	0.0102673	0
358	0	0.00789113	0.0247484	0.0531971	0.119127	0.170524	0.149698	0.030819	0.0615082	0.00924235	0.277922	0.776809	0.0781674	0.123475	0.0677174	0.0170532	0.0288037	0.108408	0.095359	0.105118	0.143207	0.203037	0.271695	0.367662	0	0	0	0.00347438	0.011732	0.00383484	0	0	0	0	0	0	0	0	0	0	0	0.0239546	0.030456	0.047731	0.0840121	0.116411	0.107856	0.00262267	0.0298856
359	0.0903313	0.33794	0.230182	0.123736	0.0512064	0.0170117	0.0121702	0.00363571	0.159053	0.0441575	0.108493	0.129788	0.158453	0.00516259	0.0205441	0.0906644	0.576584	1.05477	0.542876	0.378701	0.315295	0.37157	0.424749	0.586758	0	0.00826083	0.0401636	0.138423	0.250182	0.0830284	0	0	7.41353e-06	0.0172671	0.123636	0.280417	0.405086	0.174484	0.000110377	0	0.102333	0.436424	0.198411	0.147827	0.0428231	0.0258247	0.0577341	0.00788138	0
306	0.0972536	0.300433	0.295323	0.286972	0.352703	0.522321	0.478615	0.197661	0.316289	0.18347	0.654323	1.13333	0.408908	0.351948	0.250524	0.081014	0.33178	0.574755	0.368092	0.340478	0.379099	0.518291	0.639691	0.616853	0	0	0	0	0.00343143	0.00480326	0.00100394	0	0	0	0.00046099	0.00450068	0.00116526	0	0	0	0.131797	0.425805	0.423438	0.416547	0.417184	0.449307	0.409106	0.0976953	0
360	0.00762342	0.122701	0.212691	0.240525	0.194045	0.127832	0.0801086	0.0211733	0.0704146	0.0203067	0.602799	1.11793	0.223118	0.138698	0.0341397	0.0171751	0.197141	0.373202	0.214722	0.162541	0.112482	0.0951811	0.134878	0.234028	0	0	0	0	0.000939054	0.00193304	0	0	0	0	0	0	0	0	0	0	0.00935629	0.146242	0.167338	0.206962	0.158998	0.0962916	0.0617182	0.00302032	0
361	0.0310658	0.0686005	0.0325862	0.00679308	3.58754e-06	0.00271144	0.0101363	0.00418994	0.0945669	0.0311098	0.416643	0.832648	0.0409803	0.000589092	0.00663648	0.00970955	0.0699097	0.0960918	0.0131244	0.00269913	0	0.0046317	0.0287503	0.119004	0.00836654	0.00333593	0	0.00697101	0.0155215	0.0138037	0.00303715	0	0.00487571	0.000693473	0	0	0	0	0	0	0.0145983	0.0481688	0.0284118	0.000218143	0	0	0.000985501	0	0.0149326
361	0	0.0337732	0.119825	0.176	0.107547	0.0830876	0.0920561	0.0316642	0.0688378	0.0267164	0.345705	0.743514	0.313931	0.064467	0.0247717	0.00197778	0.0508426	0.214105	0.207248	0.188718	0.0933548	0.0935557	0.192726	0.441103	0.000590252	0.00691385	0	0	0	0	0	0	0	0	0	0	0	0	0	0	0	0.0350778	0.091096	0.138509	0.0648903	0.0557934	0.0766301	0.00314022	0
362	0.0263716	0.205337	0.218574	0.253203	0.220083	0.113934	0.0400904	0.0150168	0.0751463	0.01873	0.25782	0.400475	0.304687	0.0604567	0.0534065	0.0401033	0.511683	0.858041	0.387236	0.313979	0.363584	0.428294	0.37329	0.520836	0	0.00011838	0.00328619	0.0177087	0.0177074	0.000663052	0	0	0.00497246	0.024634	0.0814757	0.0638292	0.0390494	0	0	0	0.0120306	0.263051	0.223448	0.311629	0.236046	0.13039	0.0831288	0.0226786	0.00124079
363	0	0	0.00713489	0.0452534	0.160663	0.289297	0.231088	0.0596604	0.0270621	0.000141687	0.0471191	0.123744	0.290805	0.335913	0.261986	0.0526729	0.0137939	0.0567546	0.0450893	0.0900786	0.137765	0.160678	0.215016	0.270694	0	0.000353206	0	0	0.00430717	0	0.000161672	0.000546314	0	0	0	0	0.00978549	0	0	0	0	0.000834728	0.00217228	0.0209956	0.143002	0.249628	0.189841	0.0210815	0.002963
364	0.0602766	0.269916	0.227929	0.131313	0.0424223	0.00366036	0.000368612	0.000207553	0.102936	0.0786465	0.175602	0.106986	0.0226632	0.00213605	0.0113236	0.0271328	0.421184	0.763247	0.324591	0.198602	0.138709	0.135515	0.22964	0.490285	0.0324904	0.0976754	0.262472	0.595015	0.687325	0.273184	0.00595412	0.000132365	0.0390391	0.15769	0.602792	1.03646	1.11884	0.518089	0.0101946	0	0.0705659	0.315183	0.20851	0.135662	0.0389096	0.00604834	0.0151517	0.00225487	0.0300798
365	0.0589768	0.220467	0.225445	0.174108	0.137983	0.157202	0.138299	0.0522984	0.140965	0.0383095	0.114717	0.154356	0.0626018	0.0471884	0.0814243	0.0807754	0.547958	0.923346	0.454008	0.363457	0.336866	0.390654	0.390694	0.47461	0.00142526	0.00255634	0.0379665	0.215885	0.266428	0.135407	0.0159558	0	0.0116551	0.0974571	0.292363	0.491975	0.578223	0.371251	0.0857196	0.00651913	0.0852654	0.27908	0.175572	0.147522	0.1139	0.124277	0.141204	0.045729	0.00415751
366	0.027406	0.152251	0.173441	0.168165	0.170767	0.253269	0.365313	0.221196	0.0535713	0.0294638	0.133985	0.0806382	0.082097	0.11627	0.291774	0.275894	0.591071	0.983134	0.493006	0.36809	0.348185	0.477624	0.596872	0.714197	0.000542563	0.0194295	0.14771	0.421369	0.414184	0.133576	3.44327e-05	0	0.0312066	0.273874	0.691809	0.873875	0.740227	0.34388	0.0392581	0.0053536	0.0302115	0.191746	0.149118	0.154825	0.124187	0.185888	0.4406	0.24206	0
367	0.00172201	0.0730919	0.135725	0.175599	0.23791	0.251859	0.188122	0.0306332	0.0539248	0.0399687	0.139365	0.244854	0.253921	0.129659	0.0714984	0.0487196	0.424515	0.671479	0.373517	0.336329	0.361598	0.430235	0.523694	0.524543	0	0.00244817	0.118137	0.346355	0.258632	0.0814605	0	6.62113e-06	0.0140232	0.202386	0.576056	0.788429	0.566254	0.16865	0	0	0.0154276	0.160049	0.137766	0.18622	0.216779	0.23688	0.180445	0.00515125	0
368	0.0472829	0.20095	0.173372	0.147046	0.0995384	0.0637934	0.0384561	0.00957477	0.126435	0.0392938	0.27958	0.547127	0.196576	0.0441109	0.0365016	0.00577078	0.356128	0.605628	0.339775	0.270852	0.206796	0.166718	0.215126	0.461375	0.00508612	0.00768886	0.00122992	2.54892e-05	0.000389706	0.00161815	0.000923639	0	0.00854221	0.00905937	0	0	0	0	0	0	0.0513329	0.291894	0.20501	0.149597	0.0880913	0.0650191	0.0529286	0.006134	0.0253785
368	0.0329171	0.101091	0.135731	0.102058	0.0430274	0.000286963	0	0	0.0689326	0.0592032	0.578831	1.20025	0.00788696	0.0214162	0	0.000304561	0.199433	0.398837	0.240152	0.133562	0.0559067	0.0108128	0.034271	0.181247	0	0	0	0	0.000144071	0.00318954	0	0	0	0	0	0	0	0	0	0	0.0287164	0.191991	0.177543	0.0861296	0.0239468	0	0	0	0
369	0.0107727	0.0433131	0.0521197	0.0692047	0.176956	0.26093	0.210633	0.0616942	0.0208893	0.0163278	0.0345317	0.106412	0.155342	0.239772	0.168621	0.0368366	0.0731045	0.15057	0.108452	0.127562	0.18206	0.248809	0.321502	0.479245	0	0	0.000256337	0.00055078	0.000391288	8.78245e-05	0	0.000114483	0	0	0	0	0	0	0	0	0.00954091	0.0424867	0.0295854	0.0584665	0.153815	0.252245	0.215865	0.0195017	0.00252361
307	0.0916496	0.403102	0.499627	0.573682	0.604304	0.508495	0.301184	0.0676814	0.288718	0.219357	0.947975	1.47431	0.428426	0.360427	0.142861	0.0664409	0.365229	0.6973	0.445737	0.463802	0.535775	0.514516	0.485457	0.520484	0	0	0	0.000682456	0.00552971	0.00895352	0	0	0	0	0	0.000783812	0.00136531	0.00218041	0	0	0.0917733	0.522852	0.712768	0.774937	0.639127	0.440612	0.307195	0.0299738	0
370	0.00978127	0.0692935	0.116886	0.117209	0.0506898	0.00352583	0.0083372	0.00506585	0.0521755	0.0175684	0.230664	0.38985	0.214861	0.0164582	0.00435313	0.0121542	0.302628	0.506814	0.243192	0.170776	0.114955	0.0821991	0.130197	0.346554	0.000523519	0.000850148	0.0265899	0.0493937	0.0335288	0.0118252	0.0045948	9.1894e-05	0.00949962	0.0562668	0.122872	0.1271	0.0671228	0.00595586	0	0	0.00632933	0.0999737	0.0784118	0.0877615	0.0325038	0.00444447	0.00797167	0	0
370	0.0517786	0.224564	0.182393	0.146326	0.0680828	0.0237304	0.00897031	0.00171361	0.165377	0.0526283	0.397366	0.639523	0.281231	0.020433	0.0123599	0.00520995	0.511094	0.838257	0.399892	0.301532	0.204285	0.139263	0.15756	0.365681	0	0	0	0	0.00249262	0.00472918	0.00476088	0.00324501	0	0	0	0	0	0	0	0	0.062883	0.392499	0.295821	0.182882	0.0577506	0.0230555	0.0193568	0.000326711	0
371	0.085994	0.172751	0.112877	0.074471	0.0468615	0.0486337	0.0579861	0.0209003	0.196884	0.143347	0.623795	0.873379	0.0153086	0.0395211	0.0226967	0.00596783	0.311165	0.429031	0.220717	0.166065	0.151334	0.156323	0.242757	0.482596	0.00356055	0.00668367	0.00248732	0.00079008	0.000449823	0.00452612	0.00415979	0.000613742	0	0	0	0	0	0	0	0	0.0489152	0.234936	0.152707	0.0616685	0.0446711	0.0469695	0.057943	0.00442968	0
372	0.0931444	0.381772	0.381259	0.282894	0.109214	0.0169189	0.0130916	0.00594397	0.148919	0.108809	0.446135	0.565046	0.22885	0.0158651	0.0180215	0.0261713	0.514213	0.986942	0.525699	0.405541	0.315795	0.268164	0.317252	0.531986	0.00476686	0.0177553	0.0601283	0.133824	0.12363	0.0245982	0.00020684	0.000272193	0.00221378	0.0281849	0.143899	0.249962	0.237285	0.0447469	0	0	0.0726882	0.479562	0.452826	0.386786	0.117658	0.0445534	0.0481117	0.00127621	0
372	0.0155226	0.102982	0.107683	0.102717	0.0549933	0.0159385	0.00810223	0.00290277	0.0333152	0.0047608	0.11289	0.220998	0.0723331	0.00554738	0.0107884	0.0138609	0.22475	0.460273	0.268658	0.241709	0.249195	0.261446	0.295851	0.537919	0.112444	0.212003	0.33288	0.379967	0.362722	0.11132	0.00415569	0.00179168	0.167765	0.345977	0.57841	0.620133	0.584674	0.202482	8.14194e-05	0	0.0032569	0.0996997	0.0994538	0.124983	0.0513604	0.0278926	0.0541461	0.00584251	0.142834
308	0.133065	0.53583	0.526027	0.391001	0.31196	0.434117	0.505917	0.280877	0.221757	0.170667	0.440424	0.508264	0.477772	0.202363	0.504215	0.364698	0.53407	1.04438	0.616005	0.410088	0.39763	0.554632	0.581852	0.636125	0.00316244	0.000177598	0.0135505	0.120926	0.198797	0.0422331	0.00157508	0	0.000442561	0.00104229	0.0486579	0.17336	0.360369	0.152573	0.015271	0.000321413	0.136326	0.59114	0.558276	0.52587	0.342677	0.505426	0.651592	0.318132	0.00135078
309	0.188896	0.5152	0.511553	0.380789	0.317391	0.293068	0.207441	0.0508333	0.392166	0.360064	0.685629	0.732722	0.134094	0.114909	0.074334	0.0253815	0.506531	0.929345	0.511318	0.44863	0.493081	0.510531	0.561251	0.648797	0	0	0.00214449	0.0377145	0.072723	0.0573022	0.0113012	0	0	0.0187963	0.0801776	0.127954	0.127354	0.0446771	0	0	0.215805	0.690367	0.619084	0.410378	0.291425	0.244074	0.222193	0.0180177	0
[truncated: 207 more columns]

## Sheet: external HMU test -deep feature
mrn
0	0.137897	0.330688	0.143613	0.102408	0.122316	0.0973998	0.0647781	0.00819825	0.219706	0.0211216	0.361665	0.636614	0.119025	0.0243337	0.00726575	0.00929369	0.62443	0.94704	0.327758	0.252088	0.308572	0.310799	0.317825	0.349882	0.00095746	0.0104754	0.0308313	0.145107	0.170172	0.109421	0.00816489	0.00242268	0	0.00365469	0.128177	0.405744	0.410178	0.188156	0.000422677	0	0.11482	0.456052	0.277709	0.226967	0.17724	0.0963774	0.0366276	0	0
1	0.084218	0.384907	0.439123	0.365596	0.370316	0.499911	0.459202	0.181728	0.125815	0.115587	0.436717	0.656365	0.399835	0.237596	0.182785	0.0410883	0.449723	0.910813	0.499008	0.350529	0.330812	0.451897	0.598822	0.627936	0.0905185	0.0815705	0.0522209	0.161701	0.179579	0.108239	0.0288816	0.00165349	0.0979838	0.137525	0.176953	0.390613	0.514616	0.276166	0.0258439	0.000543344	0.082109	0.445451	0.445965	0.441529	0.45225	0.507436	0.392652	0.0766602	0.0577885
3	0.0100205	0.102319	0.0886157	0.0292204	0.0152841	0.0185181	0.0137251	0.00279036	0.030582	0.0314608	0.0868636	0.234541	0.0199926	0.00267711	0.000822636	0.000577941	0.145644	0.271922	0.168589	0.0792435	0.0447924	0.047547	0.085324	0.276584	0.000400832	0	0	0	0	0	0	0.000790366	0	0	0	0	0	0	0	0	0.00292033	0.0925275	0.058642	0.0271178	0.00486232	0.00335646	0.00770014	0	0.00238143
4	0.0613429	0.213966	0.212701	0.171222	0.213203	0.331434	0.355792	0.122282	0.0637803	0.0297789	0.128684	0.238162	0.4924	0.0939035	0.0853524	0.0182826	0.398395	0.764824	0.404079	0.290178	0.306552	0.497053	0.654636	0.648497	0.041273	0.0526687	0.078542	0.177945	0.213653	0.0960483	0.0244792	0.00755395	0.0317784	0.0749264	0.247743	0.449782	0.604844	0.35197	0.038295	0.0070022	0.0320997	0.190162	0.143854	0.189027	0.22176	0.347352	0.277209	0.0303533	0.013005
5	0.0309309	0.224952	0.238109	0.144972	0.125865	0.119431	0.0964515	0.0300726	0.0730625	0.145812	0.121078	0.0937386	0.0956156	0.0687416	0.0343569	0.00788644	0.350123	0.750452	0.381784	0.195329	0.157553	0.196155	0.262869	0.329332	0.00851203	0.0285613	0.0619263	0.223419	0.278966	0.147364	0.0334176	0.00908128	0.0270038	0.147942	0.354675	0.516537	0.498093	0.248157	0.0382268	0.00975956	0.0360225	0.284139	0.165077	0.107335	0.107676	0.11053	0.0967652	0.0160323	0.00494391
6	0.2537	0.450268	0.174611	0.11809	0.136813	0.148651	0.134359	0.0377787	0.312255	0.286126	0.23732	0.256184	0.0870004	0.0413815	0.0263659	0.00512808	0.289719	0.440999	0.121438	0.10503	0.12717	0.178219	0.269888	0.34073	0.0784403	0.126936	0.174625	0.419326	0.427711	0.224139	0.0436636	0.00318311	0.111725	0.228046	0.509761	0.880535	0.874499	0.350029	0.00155254	0	0.23466	0.459717	0.173442	0.0614863	0.0962023	0.100047	0.0563447	6.7491e-06	0.122379
7	0.00170386	0.0388505	0.0301408	0.00939888	0.00614845	0.00613686	0.0305484	0.0255853	0.00829168	0.00913894	0.151571	0.252915	0.0186818	0.00165186	0.000275567	0.0030186	0.236884	0.4692	0.0864835	0.0394194	0.0237058	0.036665	0.135409	0.34635	0.0258475	0.0879578	0.239204	0.632276	0.95455	0.680745	0.225709	0.0283666	0.0477758	0.159194	0.568645	1.25781	1.76478	1.27539	0.298446	0.023958	0.00160784	0.0771562	0.0623818	0.0220945	0.00495019	0.00542817	0.034001	0.00454166	0.00144312
8	0.0416757	0.34556	0.405708	0.353042	0.283502	0.213551	0.130325	0.0271112	0.179652	0.128136	0.646863	1.04647	0.305713	0.0346699	0.0616993	0.0763853	0.400497	0.84349	0.504767	0.452976	0.487603	0.494638	0.479172	0.59302	0	0.00700291	0.00967188	0.0294821	0.0380219	0.0142257	0.00270147	0	0	0	0.00126806	0.0762564	0.0578152	0.00375734	0	0	0.0460694	0.49605	0.547721	0.547954	0.392305	0.244891	0.179227	0.015629	0
9	0.000664604	0.0836457	0.125604	0.134572	0.109676	0.0620993	0.027516	0.00287591	0.0281861	0.000162153	0.0573984	0.0562744	0.0757528	0.0185678	0.0370027	0.0198785	0.320321	0.644018	0.404526	0.331632	0.281075	0.303661	0.334479	0.474188	0.159849	0.111128	0.0213201	0.0196291	0.013021	0	0	1.30429e-05	0.210966	0.286045	0.202933	0.119766	0.0803576	0.0185718	0	0	0.00431342	0.128932	0.0819028	0.108685	0.087951	0.0766637	0.0508974	0.00246407	0.130506
10	0.0181553	0.130067	0.147866	0.125158	0.0920032	0.0631483	0.0461531	0.0143836	0.0524667	0.0285995	0.0827064	0.0863642	0.0776892	0.0485625	0.0232629	0.00737969	0.364684	0.751461	0.472336	0.297447	0.175185	0.166819	0.214035	0.291048	0.037588	0.050861	0.0591086	0.118963	0.191363	0.16213	0.0462962	0.00824925	0.0319031	0.0746375	0.145457	0.245891	0.304865	0.226169	0.0561662	0.0148897	0.0257347	0.177707	0.114719	0.112302	0.0884038	0.0542417	0.0330845	0.00861279	0.0134278
11	0.0689297	0.186633	0.0958929	0.0152867	0.000508186	0	0.000607787	0.00122882	0.126822	0.0359459	0.237782	0.364525	0.0554741	0	0.0059686	0	0.269541	0.436382	0.115926	0.0302956	0.0104859	0.00903058	0.0321099	0.253881	0	0	0	0	0.00268476	0.00904386	0.000822818	0	0	0	0	0	0	0	0	0	0.0464264	0.199472	0.0845718	0.00277982	0	0	0	0	0
12	0.112176	0.364223	0.383022	0.299515	0.21345	0.139808	0.0936757	0.0303541	0.171528	0.172036	0.195875	0.180765	0.152734	0.0402695	0.019199	0.024333	0.429604	0.808609	0.572169	0.455749	0.377088	0.355476	0.374556	0.471804	0.00902137	0.0450095	0.100847	0.190966	0.239021	0.187109	0.110438	0.0424453	0.0345487	0.167621	0.339601	0.430232	0.437929	0.299038	0.129721	0.0445481	0.122584	0.408057	0.311504	0.283211	0.211348	0.128451	0.0607781	0.00122154	0.00591291
13	0.0145508	0.184102	0.221652	0.176891	0.20177	0.225063	0.0947827	0.00137353	0.0638729	0.166278	0.0430183	0.10772	0.133631	0.16133	0.0562687	0.0155063	0.289479	0.695254	0.481922	0.38616	0.389209	0.328539	0.183901	0.147157	0	0.0111066	0.0507724	0.155423	0.108581	0.0248998	0.0110298	0.0145439	0	0.0314727	0.173438	0.283027	0.204189	0.035204	0.0180717	0.0160279	0.0534494	0.288109	0.1767	0.135398	0.225636	0.262747	0.119048	0	0
14	0.395851	0.78	0.681097	0.573446	0.599904	0.539957	0.369081	0.0781476	0.490611	0.493824	0.692931	0.787114	0.395569	0.258833	0.0865705	0.0276777	0.591056	1.02456	0.621687	0.530677	0.624593	0.668451	0.654664	0.593062	0	0.00174732	0.00494229	0.0635006	0.0923681	0.046367	0.00231401	6.10015e-06	0	0.000520184	0.0387373	0.206375	0.257312	0.116327	0.00162557	0	0.381408	0.883601	0.713547	0.60018	0.582872	0.463022	0.278055	0.0098925	0
16	0.00170218	0.00747829	0.000179155	0	0	0	0	0	0.0173511	0.0105806	0.0119482	0.0381962	0	0	0	0.00898333	0.00917347	0.0151749	0	0	0	0	0.00376101	0.085102	0.0291891	0.0754784	0.134078	0.329593	0.281274	0.257397	0.00950055	6.43425e-05	0.0440641	0.119133	0.222051	0.485358	0.483925	0.236768	2.66269e-05	0	0.000681763	0.00241353	0	0	0	0	0	0	0.177662
17	0	0.0442154	0.0693986	0.0747318	0.0450372	0.00769447	2.2482e-05	0	0.00313579	0.00610935	0.0460216	0.016837	0.0186202	0	0.00103288	0	0.300553	0.698433	0.431076	0.282426	0.182673	0.107281	0.0767152	0.148319	0.0039532	0.0144241	0.0565318	0.21453	0.544701	0.602416	0.59044	0.315959	0.0227736	0.057005	0.24548	0.547453	1.01002	1.12817	0.824081	0.415755	0.000127788	0.0964559	0.0598146	0.0613787	0.013949	0	0	0	0.000113457
18	0.109076	0.355685	0.426312	0.409449	0.353538	0.239505	0.111532	0.0185518	0.20208	0.263764	0.283272	0.242705	0.178187	0.0830071	0.0107383	0.0128376	0.316498	0.569782	0.396475	0.367765	0.401011	0.437109	0.460474	0.49053	0.0197743	0.12745	0.298004	0.524748	0.489654	0.277925	0.0805246	0.0229793	0.113902	0.421609	0.866046	1.06704	0.883272	0.471346	0.124415	0.0290291	0.12775	0.390725	0.298462	0.284488	0.273641	0.18771	0.0883812	0.000109377	0.0389239
20	0.0401462	0.179181	0.24394	0.238557	0.169068	0.0840453	0.0352808	0.011439	0.100414	0.0764273	0.222461	0.205545	0.138516	0.0477796	0.0182725	0.00648707	0.196475	0.382708	0.263159	0.235236	0.194657	0.172582	0.259449	0.561563	0	0	0	0	0	0	0	0.00220568	0	0	0	0	0	0	0	0	0.0366994	0.220812	0.215498	0.215371	0.139475	0.0659428	0.0446634	0.00801184	0
21	0.132036	0.210357	0.0848299	0.0181113	0.0463201	0.210917	0.337165	0.0901828	0.256799	0.0478941	0.0548046	0.00707939	0.0318929	0.0772361	0.00396938	5.03556e-06	0.23974	0.448106	0.330366	0.322079	0.458592	0.685974	0.827987	0.644224	0.0282573	0.0577034	0.0325317	0.0408019	0.00363885	0	0	0.000188509	0.0633567	0.108259	0.0606973	0.0770407	0.0277625	0.00243607	0	0	0.0947389	0.141779	0.0359232	0.0132019	0.0512753	0.185352	0.228124	0.00507866	0.121321
22	0.0262193	0.0585544	0.0405088	0.0293545	0.0548763	0.0687169	0.0334956	0.00186448	0.0353136	0.0361547	0.0300579	0.0427841	0.00581405	0.0116433	0	0	0.156043	0.284869	0.0988955	0.0637467	0.0681743	0.101187	0.115099	0.149577	0.220419	0.500402	0.792102	1.18976	1.08739	0.708756	0.275695	0.0938434	0.440065	1.18612	1.98765	2.39949	2.06657	1.22162	0.406254	0.123508	0.0249255	0.0652273	0.0470201	0.0185985	0.0364734	0.0395281	0.00913814	0	0.182544
23	0.00481928	0.106468	0.149766	0.154664	0.147285	0.122653	0.0599488	0.0027263	0.0351881	0.00702377	0.0287526	0.0487261	0.0862591	0.0666386	0.0211074	0.0292012	0.326521	0.67956	0.488488	0.422344	0.343846	0.33251	0.321908	0.362819	0.0143838	0.100613	0.119815	0.153345	0.0810082	0.0194559	0.0175118	0.0143899	0.139692	0.36357	0.510326	0.336637	0.147225	0.0520914	0.0351545	0.0144758	0.0200708	0.15643	0.0727857	0.0911618	0.102326	0.10624	0.0622617	0	0.0387931
24	0.0652612	0.0860905	0.0177566	0.0134516	0.0221602	0.0211634	0.0190486	0.00413162	0.0748665	0.00613764	0.00719032	0.0120746	0.00957129	0.00756944	0.00110542	0.00201639	0.251754	0.316194	0.0619074	0.0451544	0.0768215	0.0969955	0.147378	0.243184	0.130782	0.442383	0.844073	1.26113	0.907218	0.360214	0.0134277	0.00114594	0.389979	1.1584	1.95999	2.20765	1.54416	0.554301	0.0166777	0.0035335	0.033394	0.0560165	0.00257721	0.00652854	0.0243742	0.0306238	0.0147412	0	0.203265
25	0.176015	0.272426	0.12883	0.0812383	0.11832	0.206377	0.258018	0.0603306	0.279249	0.2237	0.246612	0.25433	0.144585	0.0333079	0.023464	0.00731853	0.157197	0.242546	0.0861771	0.11744	0.182081	0.29412	0.46138	0.488425	0.0107421	0.0304913	0.0575885	0.147591	0.111258	0.0219085	8.49666e-05	0.000834271	0.00934992	0.0371225	0.128653	0.308585	0.34221	0.150479	0.0158175	0.000209186	0.158269	0.275215	0.133557	0.0474201	0.0457084	0.118222	0.123	0.000128537	0.00580355
26	0.0427883	0.197609	0.211409	0.130754	0.0902393	0.214367	0.402824	0.297659	0.101238	0.156814	0.184106	0.18385	0.134629	0.219984	0.389125	0.268591	0.185931	0.381302	0.220618	0.124735	0.111315	0.224454	0.474843	0.695269	0.167671	0.381875	0.515243	0.560611	0.47026	0.225343	0.0509734	0.0091187	0.321617	0.744547	1.02447	0.954721	0.734072	0.340533	0.0409787	0.00442476	0.0531862	0.246061	0.230422	0.160801	0.103353	0.216724	0.42977	0.271141	0.301692
27	0.215474	0.43107	0.314748	0.126893	0.0209645	0.00509447	0.00245385	0.000180428	0.344752	0.229372	0.387784	0.233111	0.0087797	0.00050531	0	0.00171294	0.335166	0.497189	0.215337	0.115789	0.0458811	0.0247484	0.0468699	0.231001	0	0	0	0.000221465	0.000960899	0.00022042	0	0	0	0	0	0	0	0	0	0	0.212266	0.455027	0.290229	0.116105	0.0229493	0.00124502	0.000106778	0	0
28	0.00826315	0.0239181	0.0115293	0.000632207	0	0.000120062	0.00141484	4.75287e-05	0.00602134	0.000658106	0.000757488	0	0	0.000198778	0	0	0.0906155	0.158108	0.0552266	0.0176544	0.00695022	0.00802257	0.0276144	0.0995303	0.434166	0.746682	1.08591	1.30978	1.34301	1.08936	0.809134	0.425644	0.8155	1.60953	2.26176	2.54261	2.55063	2.16554	1.42625	0.704846	0.000323404	0.003589	0.000663215	0	0	0	2.49359e-05	0	0.504555
29	0.0343182	0.201509	0.166222	0.0744513	0.0119419	0.00245317	0.0154458	0.0141344	0.0668533	0.0361609	0.0940393	0.0505919	0.00701699	0.00308261	0.00283508	0.000406643	0.25826	0.537535	0.245908	0.108414	0.0589672	0.0719305	0.207198	0.430554	0.156292	0.241766	0.487918	0.933185	1.27678	1.09813	0.587656	0.208015	0.296428	0.642523	1.22507	1.85646	2.31812	1.99479	1.10573	0.436881	0.0231571	0.201767	0.131745	0.0604831	0.0064374	0.00352591	0.0130402	0.0011454	0.151526
30	0.145336	0.346704	0.249144	0.135429	0.029187	0.010711	0.0264753	0.0136653	0.235501	0.203561	0.553182	0.831972	0.0118625	0.013161	0.0142722	0.00426295	0.491275	0.76893	0.371969	0.274047	0.184468	0.142423	0.238753	0.459854	7.55417e-05	0.00280328	0.00270906	0.00839645	0.0164669	0.0116052	0	0	0	2.28272e-05	0.00113629	0.0173722	0.0105798	7.56018e-05	0	0	0.104518	0.43744	0.408479	0.23143	0.0541108	0.0104944	0.0197225	0	0
31	0.000700171	0.0328662	0.0189675	0.00803152	0.0072833	0.0111114	0.017242	0.00440784	0.0081227	2.85665e-05	0.00374166	0.00303283	0.00388326	0.00160275	5.03654e-05	0.0014436	0.145583	0.299579	0.103304	0.0523174	0.0518527	0.0725579	0.118951	0.201633	0.373726	0.804102	1.31494	1.89936	1.89853	1.42625	0.824892	0.346384	0.828381	1.87904	2.92461	3.47608	3.31218	2.40266	1.27752	0.520639	0.000231966	0.0187234	0.00121393	0.00302873	0.0057617	0.00768703	0.00353694	0	0.452836
32	0.0774692	0.240879	0.219443	0.157525	0.170494	0.167968	0.114934	0.0206385	0.203597	0.164193	0.16496	0.244819	0.108169	0.0812344	0.0214973	0.00683645	0.219077	0.525664	0.355686	0.293786	0.340693	0.420812	0.476373	0.50693	0	0	0	0.00262184	0.00191616	0.000859437	0	0.000220765	0	0	0	0.00156241	0.000591644	0	0	0	0.0909662	0.312972	0.210945	0.136525	0.136834	0.13217	0.105287	9.35401e-05	0
33	0.00952578	0.0700282	0.0295296	0.0408152	0.080481	0.0850023	0.0549854	0.0105075	0.047532	0.00156393	0.0409342	0.0774248	0.0493661	0.0485575	0.0259498	0.00240162	0.468394	0.726094	0.201853	0.121644	0.146175	0.175132	0.164991	0.162491	0.0431538	0.0976857	0.199867	0.498246	0.457173	0.222426	0.0120294	0.000907334	0.0482324	0.169547	0.554541	1.02563	0.948065	0.376398	0.00718189	0	0.0180981	0.152834	0.038812	0.0472151	0.0794443	0.0984039	0.0687457	0.000822867	0.0126275
34	0.031969	0.223907	0.400271	0.50062	0.460814	0.273039	0.105383	0.00760609	0.0830309	0.138415	0.384163	0.572711	0.367163	0.152139	0.0796436	0.0451369	0.305563	0.666371	0.531527	0.557845	0.566084	0.500335	0.452062	0.497445	0	3.39538e-05	0	0	0.00284653	0.00452185	0.000401903	0.000256944	0	0	0.00290102	0.00675264	0.00832624	0.00629687	7.52217e-05	0	0.0440658	0.345187	0.445697	0.511565	0.399919	0.234264	0.12854	0.00370825	0
35	0.161609	0.398891	0.377582	0.332504	0.298282	0.278639	0.245021	0.133678	0.212543	0.235285	0.300649	0.188424	0.159087	0.186689	0.17105	0.060891	0.475304	0.891672	0.699271	0.550493	0.421083	0.406461	0.462394	0.530232	0.0332608	0.0655488	0.109967	0.163362	0.186871	0.111576	0.0492014	0.0188155	0.0322377	0.0937588	0.232099	0.364861	0.392495	0.241271	0.0716804	0.0240122	0.166291	0.501511	0.370394	0.302453	0.232576	0.223595	0.225793	0.111222	0.0332039
36	0.0146628	0.210823	0.272821	0.270879	0.167047	0.0813992	0.0406104	0.00749659	0.0708163	0.0511355	0.315454	0.551808	0.60099	0.0589785	0.0316334	0.0163061	0.317759	0.586829	0.361533	0.292286	0.23572	0.201938	0.231219	0.410625	0	0	0	0.000105364	0.000197335	0.0010707	0.00239317	0.000669722	0	0	0	0	0	0	0	0	0.0215063	0.243159	0.245183	0.36041	0.181901	0.0803891	0.0453664	0.00118861	0
37	0.00225276	0.0088466	0.00389492	0.00063311	0	0	0	0	0.00304703	0.000257435	0.000964024	0.000114192	0	0	0	0	0.0499494	0.0603038	0.00605521	0.000951054	3.05221e-06	0	0.000115643	0.00582704	1.06705	1.92737	2.77048	3.54131	3.80821	3.34537	2.33614	1.17685	1.48598	2.97873	4.47453	5.70102	6.17373	5.38503	3.61829	1.69751	0.000114048	0.00258881	0.00135353	0.000116467	0	0	0	0	1.32878
38	0.104131	0.280698	0.260046	0.140596	0.0476889	0.0226644	0.0251733	0.0156897	0.125048	0.124187	0.158265	0.0526183	0.0129769	0.00382567	0.00366098	0.0161286	0.309963	0.521264	0.325768	0.193912	0.104042	0.0869502	0.177132	0.425943	0.203133	0.323462	0.452804	0.700382	0.765879	0.518414	0.122732	0.00690703	0.205282	0.468582	0.819691	1.19282	1.17808	0.71637	0.0998292	0	0.0865095	0.276118	0.173095	0.0719829	0.0144425	0.00367165	0.00744585	0.00428737	0.172909
39	0.0291263	0.0991829	0.0735934	0.0478258	0.0474972	0.0435685	0.0326507	0.0135045	0.0804115	0.0785439	0.076532	0.028948	0.0219964	0.00943272	0.0050985	0.0101051	0.310975	0.512551	0.241734	0.165653	0.144796	0.186476	0.267315	0.324077	0.105309	0.289742	0.561301	0.756861	0.656524	0.391788	0.185703	0.0819517	0.394773	0.935515	1.4445	1.5218	1.20472	0.727736	0.323822	0.142331	0.0382983	0.130453	0.0600422	0.0459861	0.0463276	0.0417517	0.0288603	0.00126555	0.139966
40	0.0132212	0.110418	0.12076	0.123932	0.0953615	0.0808687	0.0873809	0.057325	0.0422557	0.0117476	0.0797642	0.0577539	0.0312178	0.0219014	0.0387564	0.027927	0.334668	0.654932	0.334016	0.269319	0.226688	0.206261	0.216201	0.287806	0.104398	0.180312	0.306386	0.507971	0.628931	0.543765	0.306787	0.108471	0.291432	0.569843	0.797248	0.949733	1.12488	1.02236	0.626024	0.246856	0.0172766	0.147145	0.106196	0.111243	0.0763386	0.038598	0.0393116	0.0212473	0.106923
41	0	0.0256017	0.0687127	0.0609622	0.0258401	0.0125279	0.00998966	0.0040801	0.019902	7.31491e-05	0.0554568	0.0281951	0.0396981	0.0148286	0.0185491	0.015068	0.285003	0.529952	0.236719	0.207532	0.205619	0.291017	0.485341	0.662677	0.00646908	0.00180407	0.0325911	0.0629966	0.0431614	0.010222	0	0	0.0590294	0.147205	0.281014	0.250196	0.140573	0.0360413	0.000617433	0	0	0.0447532	0.0134128	0.0159224	0.0135449	0.0246021	0.0457677	0.00595661	7.51049e-05
42	0.0537059	0.242277	0.299598	0.418566	0.475444	0.301671	0.068843	0.00330408	0.123055	0.041656	0.22321	0.418695	0.310933	0.097204	0.0301518	0.0438317	0.482916	0.945824	0.629666	0.576724	0.675604	0.66402	0.530381	0.567636	0.00374921	0.0185513	0.00922516	0.00415276	0	0	0	0	0.0391267	0.132004	0.11431	0.0334402	0.00119178	0	0	0	0.098165	0.328822	0.305294	0.438527	0.439848	0.277676	0.151846	0.00529211	0.0212608
43	0.0452777	0.188665	0.21872	0.224239	0.209882	0.246145	0.370955	0.261831	0.0810682	0.0312875	0.137246	0.121208	0.188224	0.297901	0.409225	0.28202	0.391208	0.68185	0.373542	0.297976	0.250281	0.296074	0.446396	0.62455	0.0513752	0.0860692	0.18134	0.317528	0.32029	0.179713	0.0409002	0.0127812	0.0903246	0.182087	0.330445	0.488381	0.584078	0.41549	0.105563	0.0120647	0.0535112	0.238631	0.166996	0.187997	0.192603	0.266931	0.46329	0.266293	0.0308267
44	0.0256084	0.128822	0.0743778	0.026989	0.0336935	0.0499874	0.0493127	0.00990505	0.0701247	0.0174652	0.0020079	0.000668223	0.00504909	0.00873544	0.0054142	0.00596578	0.402496	0.570035	0.2251	0.133359	0.117641	0.138559	0.176746	0.261631	0.0269982	0.140715	0.41187	0.73992	0.665517	0.36185	0.11775	0.0281144	0.126585	0.547743	1.13953	1.43888	1.18056	0.617426	0.129533	0.0258245	0.0364618	0.148165	0.0222218	0.00829267	0.0147146	0.0294406	0.0280797	0.00163024	0.021026
45	0.0206669	0.150857	0.169252	0.165526	0.15928	0.124093	0.0566597	0.00859577	0.045969	0.0351785	0.0161385	0.0321909	0.0444204	0.0484015	0.0312478	0.0150445	0.373578	0.655142	0.376151	0.272414	0.239603	0.284885	0.330471	0.389673	0.0265869	0.141883	0.306611	0.520871	0.37601	0.144417	0.0216863	0.00353881	0.149578	0.565148	1.00604	1.05057	0.699947	0.254646	0.031487	0.00998701	0.0395597	0.176151	0.0871772	0.090812	0.0855921	0.069204	0.0371985	0.000445693	0.0278527
46	0.0532717	0.245258	0.302905	0.36325	0.37912	0.314012	0.198116	0.0310184	0.0841506	0.0496396	0.155937	0.0980865	0.14996	0.113053	0.027028	0.0106478	0.41718	0.809235	0.681012	0.69573	0.635058	0.620317	0.614566	0.574526	0.0251479	0.0362952	0.0228858	0.0224537	0.0174682	0.011004	0.0106397	0.00988157	0.0605048	0.109767	0.101494	0.0738335	0.0768449	0.0594372	0.0226544	0.0107188	0.0662402	0.347527	0.264089	0.307914	0.310108	0.240142	0.124055	0.0112218	0.0184195
47	0.00188565	0.0397386	0.0263282	0.0141988	0.0108514	0.0106691	0.011234	0.00202461	0.00931331	0.00173754	0.00735611	0.00599162	0.00343496	0.00359723	0.00711512	0.00143068	0.174381	0.299201	0.149439	0.0816206	0.0529089	0.0624952	0.0995237	0.207302	0.471136	0.866461	1.34897	1.95467	2.17107	1.67584	0.895833	0.294765	0.612463	1.37313	2.37376	3.28981	3.58955	2.81182	1.43966	0.461447	0.00161221	0.0371104	0.0102618	0.00708423	0.00461299	0.00372355	0.00828134	0.000494062	0.439267
48	0.0478225	0.306424	0.338964	0.411625	0.621988	0.63905	0.43021	0.055745	0.136669	0.0955715	0.482408	0.897516	0.690683	0.335206	0.206034	0.0163112	0.598765	1.05085	0.517321	0.389368	0.578224	0.69007	0.603834	0.458278	5.51959e-05	0.00840782	0.0355178	0.0748413	0.0348966	0.0045629	0.00606331	0.0032462	0.00331033	0.0379758	0.159403	0.238419	0.172442	0.0272925	0.00401727	0.000706848	0.0652446	0.442584	0.50002	0.685236	0.764089	0.686817	0.408757	0.0223394	0
49	0	0.023704	0.0489917	0.0596423	0.0453344	0.0327319	0.0263597	0.00906509	0.0210078	0.00668685	0.152959	0.336305	0.312969	0.0243067	0.0155634	0.00600839	0.0850082	0.233638	0.128497	0.108792	0.100668	0.131418	0.235081	0.405758	0.00174904	1.92696e-05	0	9.31374e-05	0.00279351	0.00524639	0.00331956	0.000111275	0.000275863	0	0	0.000695273	0	0	0	0	0	0.0235936	0.0210928	0.0335756	0.0270328	0.0204921	0.0214438	0.00234502	0
50	0.0254348	0.103548	0.0970017	0.0754272	0.0315002	0.00617988	0.00028205	5.5937e-05	0.096168	0.0511802	0.384305	0.664409	0.0150832	0.00572122	0.00672859	0.000968844	0.122251	0.232177	0.111767	0.0742794	0.0567509	0.044239	0.132109	0.415231	0.00441314	0.0159408	0.00889126	0.0477529	0.0213725	0.0505557	7.53293e-05	0.00375357	0.00153088	0.0122293	0.039815	0.183395	0.114766	0.0287329	0	0	0.0212838	0.127148	0.0674964	0.033342	0.0184046	0.00772057	0.00386594	0.000151475	0.0100701
51	0.0648407	0.269095	0.295636	0.193792	0.0909564	0.0349921	0.0457583	0.0563949	0.0944386	0.0658893	0.209384	0.183202	0.165355	0.0238053	0.0366412	0.103524	0.368928	0.70104	0.373777	0.213036	0.111704	0.0936043	0.184564	0.450147	0.0216868	0.0813185	0.320664	0.723818	1.04705	0.678358	0.200077	0.0251577	0.052118	0.191981	0.635149	1.23854	1.71453	1.26784	0.377251	0.0439207	0.0602854	0.292239	0.261687	0.228101	0.111283	0.0594709	0.0793256	0.0570996	0.0163433
52	0.134616	0.49492	0.57368	0.509593	0.52932	0.523005	0.38506	0.0998223	0.242933	0.23053	0.527184	0.76861	0.798685	0.202549	0.134606	0.0528877	0.413603	0.771927	0.559184	0.398218	0.470803	0.634455	0.673642	0.672207	0.00443661	0.00156781	0.00452391	0.0281723	0.0875946	0.0435226	0.0228632	0.00110206	0.00758522	0.0053518	0.0172084	0.0625614	0.156291	0.0933145	0.00899024	0	0.136233	0.555684	0.56727	0.633167	0.601906	0.558195	0.367431	0.0386955	0.0252012
53	0.105007	0.386474	0.36332	0.269391	0.149176	0.0701217	0.0547102	0.0180003	0.141254	0.0402037	0.291542	0.461278	0.272101	0.026781	0.039979	0.0386764	0.496037	0.910104	0.527307	0.390889	0.324895	0.298768	0.348986	0.527492	0.0351993	0.0514056	0.0827074	0.153305	0.190428	0.0724367	0.0144893	0.00212844	0.0481822	0.107389	0.216757	0.337024	0.394395	0.189105	0.0185751	0.00025834	0.0975781	0.453441	0.372193	0.340668	0.187727	0.118752	0.102815	0.0118358	0.0367695
55	0.00289123	0.0412148	0.0331688	0.0373565	0.0330466	0.0218755	0.0208208	0.0147231	0.0230015	0.00746425	0.0311684	0.0120914	0.0171662	0.00724589	0.00291303	0.023845	0.343851	0.569437	0.223945	0.119611	0.0861429	0.11681	0.234095	0.433111	0.105283	0.278158	0.74043	1.32987	1.64791	1.32295	0.619205	0.155503	0.321352	0.873449	1.71878	2.46676	2.7722	2.17038	1.01987	0.292221	0.00418357	0.0684182	0.0291744	0.0322931	0.0277325	0.0196423	0.0168101	0.00112541	0.117596
56	0.0552494	0.29605	0.319551	0.254926	0.145303	0.133669	0.15689	0.0909639	0.169278	0.0676173	0.206395	0.178857	0.0648088	0.0961882	0.164607	0.126194	0.503732	0.903934	0.518545	0.445648	0.45581	0.488989	0.504907	0.641561	0.0140736	0.0406567	0.156892	0.261007	0.245147	0.091644	0.000831763	0	0.0295404	0.108374	0.268049	0.385315	0.395983	0.188129	0.0106639	0	0.0828538	0.408424	0.304294	0.245402	0.114454	0.124396	0.227407	0.0968728	0.00408491
57	0.143991	0.404202	0.327206	0.255843	0.242921	0.207504	0.153499	0.0394525	0.195453	0.104184	0.214817	0.266905	0.0972423	0.0794144	0.012524	0.0180681	0.515969	0.937302	0.485979	0.380836	0.374069	0.392008	0.477788	0.556529	0.00944658	0.0341939	0.0674831	0.164092	0.145301	0.109717	0.0347049	0.0124542	0.0621389	0.165946	0.279729	0.381919	0.348374	0.207173	0.0573993	0.0241031	0.145898	0.492923	0.310402	0.234608	0.213654	0.152462	0.0898226	0.00119851	0.0170282
58	0.196885	0.589993	0.697904	0.667892	0.475864	0.239873	0.0692388	0.0107465	0.249626	0.181635	0.596754	0.682948	0.660222	0.088022	0.0330583	0.00845432	0.525422	0.983619	0.682055	0.516536	0.433725	0.337925	0.273236	0.3393	0.00783227	0.000188719	0	0	0	0	0	0.000833757	0	0	0	0	0.0108304	4.05422e-05	0	0	0.195211	0.627965	0.613695	0.616754	0.428696	0.211028	0.0753095	0.00298559	0
59	0.085085	0.217133	0.160722	0.0753663	0.025168	0.00401668	0.00585993	0.0108163	0.110532	0.0653637	0.117696	0.049635	0.00450619	0.000884397	0.00079797	0.0595286	0.280283	0.465065	0.212022	0.123666	0.065048	0.0755333	0.138805	0.323703	0.104067	0.226608	0.485296	1.04133	1.35523	0.984602	0.365665	0.0577665	0.175773	0.424167	0.97066	1.65113	2.11282	1.61119	0.690788	0.17016	0.0796563	0.262359	0.16975	0.0816839	0.00869715	0.00270218	0.0107228	0.010119	0.122835
60	0.0522263	0.252183	0.271453	0.283171	0.325284	0.327882	0.223212	0.0522785	0.098219	0.0276498	0.234511	0.469141	0.23297	0.108196	0.0767709	0.0247034	0.492498	0.930602	0.577073	0.511894	0.607506	0.671893	0.61098	0.561924	0.0149872	0.0395189	0.0417931	0.0872077	0.071642	0.0188446	0.000282434	6.57492e-05	0.0240502	0.069237	0.182051	0.298871	0.295307	0.10004	0.0015088	0	0.054844	0.321519	0.302397	0.378521	0.375458	0.331604	0.223764	0.0133865	0.0212488
61	0.0171433	0.132556	0.189282	0.245165	0.350486	0.355567	0.175597	0.00130903	0.0290279	0.00643349	0.112844	0.132604	0.142414	0.252796	0.0507865	0.0119353	0.378945	0.701551	0.410059	0.355338	0.341915	0.413679	0.384046	0.300328	0.230202	0.393572	0.462136	0.360146	0.0908217	0.0348663	0.022899	0.0389738	0.435464	0.922648	1.17507	0.963736	0.476946	0.107202	0.0167955	0.016713	0.0213058	0.169661	0.127462	0.181866	0.283236	0.264702	0.104894	0	0.24952
62	0.0688496	0.259362	0.243276	0.303214	0.363575	0.363329	0.27799	0.131177	0.120083	0.0271148	0.163391	0.20236	0.210709	0.214241	0.217531	0.109792	0.586376	0.989155	0.51337	0.450199	0.461831	0.476553	0.533296	0.706324	7.20536e-05	0.00396865	0.0492667	0.231262	0.316422	0.152651	0.00839337	0.000868412	0.00866208	0.0462069	0.201675	0.421201	0.495352	0.243716	0.00240741	0	0.0778489	0.31338	0.199785	0.262034	0.327234	0.36051	0.309069	0.11304	0
63	0.0192991	0.101703	0.140713	0.16937	0.177922	0.207885	0.183223	0.0887687	0.14854	0.0433266	0.647718	1.24045	0.382324	0.237918	0.168483	0.0185982	0.129946	0.262921	0.182144	0.174713	0.147052	0.150654	0.210601	0.362216	0	0	0	0	0	0.000676967	5.98968e-05	0	0	0	0	0	0	0	0	0	0.0163928	0.104879	0.106957	0.14628	0.157864	0.160463	0.132604	0.0289847	0
64	0	0.0817832	0.137152	0.13467	0.0969054	0.0678253	0.0594745	0.02025	0.015037	0.0148847	0.0300546	0.0504604	0.0607889	0.0518775	0.00503328	0.0141992	0.303974	0.727849	0.567877	0.474433	0.350096	0.315467	0.354307	0.412768	0.000600068	0.0141671	0.0176527	0.107436	0.154183	0.099791	0.00943749	0.000450328	0.0296412	0.0983397	0.206404	0.266008	0.244493	0.149893	0.0149384	0.0011217	0.000315467	0.135988	0.0840617	0.108904	0.0988728	0.0584134	0.044091	0.00138876	0.00249819
65	0.0814289	0.31017	0.293346	0.304034	0.354039	0.278083	0.124288	0.00264385	0.192305	0.0460152	0.420628	0.639087	0.355961	0.165809	0.094821	0.0565511	0.579054	1.01165	0.438022	0.340219	0.380886	0.400911	0.354328	0.374027	0.000303677	0	0	0.00193292	0	0	0	0	0.0053772	0.0226357	0.0366389	0.0203143	0.00876101	2.48635e-05	0	0	0.0593923	0.435128	0.335295	0.325946	0.31972	0.248794	0.11659	0.00142622	0
66	0.0783125	0.2501	0.249331	0.184766	0.105618	0.0652892	0.0458133	0.00793616	0.136197	0.0597078	0.223971	0.281196	0.189168	0.0237004	0.0433949	0.0489638	0.44001	0.777049	0.473151	0.41232	0.378794	0.427341	0.464372	0.607199	0.00946139	0.019737	0.0445914	0.101486	0.0792096	0.0126655	0	0.000412942	0.0125403	0.0534772	0.172913	0.265515	0.217498	0.0418676	0	0	0.0802546	0.312563	0.218235	0.176757	0.10418	0.111261	0.135107	0.0157547	0.00863306
67	0.0743058	0.212138	0.145054	0.0705246	0.0391891	0.0684252	0.12173	0.07903	0.108571	0.0449237	0.0919812	0.0383077	0.0198521	0.0283762	0.0707778	0.0619279	0.499271	0.819757	0.383159	0.196469	0.122873	0.181811	0.350203	0.587225	0.015305	0.0458683	0.205697	0.59106	0.806872	0.521591	0.125522	0.00210272	0.00751619	0.0659249	0.434421	0.989279	1.28535	0.877783	0.218974	0.0193332	0.0734557	0.244523	0.101887	0.0423896	0.0194892	0.0515049	0.108655	0.0476002	0.00662204
68	0	0.00120537	0.00250021	0.00339876	0.0038012	0.00323517	0.00141254	4.60588e-05	0.000504817	7.11619e-05	0.000815892	0.000491033	0	0.000249355	0	0	0.0122742	0.0245987	0.00442728	0.00146501	0.000193681	0.00248026	0.0157468	0.0748568	0.983823	1.79971	2.52346	3.05809	3.04877	2.34988	1.43563	0.675398	1.24174	2.52949	3.84461	4.80213	4.92444	3.88276	2.25185	0.948033	0	0.000375672	0.000597782	0.000652952	0	0.000579629	0.000299983	0	1.21107
69	0.0122714	0.143864	0.198434	0.208803	0.211034	0.202973	0.162854	0.0449012	0.0708027	0.0258643	0.162677	0.299387	0.143854	0.059555	0.0583276	0.0287226	0.352459	0.706148	0.438562	0.422698	0.4534	0.471894	0.50374	0.570501	0.00141103	0.000345382	0.00518976	0.0832369	0.104823	0.060336	0.0288467	0.009919	0.0228797	0.091932	0.222979	0.306866	0.257067	0.11105	0.0310643	0.00942678	0.0244185	0.213736	0.190565	0.215398	0.20547	0.169265	0.148065	0.0159327	0.00248823
70	0.0478806	0.245533	0.314867	0.305361	0.201928	0.0942233	0.0409049	0.00877735	0.0800368	0.0888154	0.178784	0.198429	0.113491	0.0168494	0.00308712	0.0141172	0.33689	0.693481	0.544351	0.45519	0.322182	0.262042	0.293154	0.414126	0.0204399	0.087053	0.169516	0.373852	0.5018	0.421148	0.217867	0.0769612	0.125155	0.397311	0.729734	0.910643	0.922032	0.687051	0.330985	0.144354	0.0470933	0.299073	0.28596	0.321015	0.22397	0.0792631	0.0178268	0.000133453	0.0630065
71	0.0851085	0.258974	0.198292	0.118196	0.0944752	0.143583	0.262915	0.167497	0.157911	0.059219	0.271553	0.47612	0.162653	0.0342251	0.251264	0.247423	0.290673	0.526899	0.278272	0.185354	0.209566	0.352825	0.444371	0.559164	0.0151932	0.0311454	0.0832791	0.192697	0.241031	0.0959425	0.00408808	0	0.0259469	0.0808424	0.181536	0.30431	0.412808	0.20476	0.00173686	0	0.0764825	0.262584	0.194307	0.185567	0.138009	0.205896	0.355629	0.181329	0.0121489
72	0.0581748	0.271493	0.320224	0.27125	0.197753	0.152415	0.109907	0.0127149	0.136104	0.0534541	0.291228	0.454823	0.546519	0.0262924	0.0655582	0.0643536	0.298557	0.63355	0.38716	0.334761	0.349636	0.480133	0.453676	0.550882	0.0443633	0.0804602	0.105345	0.140824	0.131067	0.0128343	0.000468904	0.000113419	0.0471636	0.0846353	0.208748	0.305614	0.362327	0.0695797	0	0	0.0624627	0.3005	0.274839	0.34349	0.249848	0.253669	0.181202	0.00840748	0.0460823
73	0.00477093	0.0983364	0.165299	0.171533	0.149557	0.0964577	0.0665631	0.0543648	0.0564219	0.0388416	0.0351884	0.0648619	0.0502369	0.0314476	0.016881	0.0112637	0.251252	0.648686	0.574626	0.454923	0.262313	0.201729	0.289111	0.445009	0.0647395	0.135975	0.152928	0.158803	0.173768	0.212539	0.165823	0.0826785	0.201139	0.358336	0.432203	0.455125	0.589037	0.574223	0.322187	0.133082	0.0280661	0.190142	0.140162	0.120432	0.106491	0.0545638	0.0410201	0.0163275	0.0999049
74	0.000508412	0.0202205	0.0286459	0.031938	0.0990094	0.216086	0.180173	0.0377034	0.00929128	0.0127626	0.0119067	0.0102599	0.0254453	0.155509	0.0822825	0.0169792	0.221725	0.489824	0.335968	0.26629	0.22301	0.259597	0.274519	0.227798	0.023014	0.200256	0.392816	0.647374	0.42647	0.178149	0.0478054	0.0198283	0.110971	0.486476	1.00636	1.18007	0.845484	0.370252	0.0774379	0.028572	0.00232205	0.046049	0.0166662	0.0179082	0.0597715	0.171852	0.167703	0.00416521	0.0389947
76	0.0747777	0.255637	0.292641	0.267739	0.262586	0.287839	0.219856	0.0441861	0.133656	0.0848516	0.239308	0.338662	0.234671	0.143382	0.0837059	0.0512725	0.369316	0.710148	0.501177	0.444337	0.49982	0.587891	0.619465	0.60192	0.00161358	0.00137682	0.00121979	0.00416283	0.0095519	0.00461836	0	0.000102136	5.26564e-05	0.000785945	0.00411482	0.00303598	0.012159	0.00974379	0	0	0.106592	0.369756	0.326212	0.322072	0.259447	0.213056	0.188458	0.00795509	0.00129946
[truncated: 207 more columns]
